# Supplementary material for: The response regulator FpsR controls the flagella–pili transition and mucosal colonization in Ligilactobacillus ruminis
Source: Gut Microbes. 2025 Dec 4;17(1):2596807. doi: 10.1080/19490976.2025.2596807 (PMC12688256; doi:10.1080/19490976.2025.2596807)
Supplement: Supplementary Material — SuptInfo_S1 [file KGMI_A_2596807_SM2255.xlsx]

## Sheet: Expression_Profile.GCA_02515089
Transcript_ID	Gene_ID	Gene_Symbol	Description	Transcript_Locus	Transcript_Length	RNA25644WT_Read_Count	RNA25644mot_Read_Count	RNA25644WT_FPKM	RNA25644mot_FPKM	RNA25644WT_TPM	RNA25644mot_TPM
transcript_NQ504_00005	NQ504_00005	dnaA	chromosomal replication initiator protein DnaA	CP102284.1:1-1383	1383	23489	32635	308.386	400.699	263.784	365.157
transcript_NQ504_00010	NQ504_00010	dnaN	DNA polymerase III subunit beta	CP102284.1:1562-2698	1137	23337	33817	372.678	505.042	318.778	460.245
transcript_NQ504_00015	NQ504_00015	yaaA	S4 domain-containing protein YaaA	CP102284.1:2940-3182	243	4182	3163	312.465	221.011	267.273	201.407
transcript_NQ504_00020	NQ504_00020	recF	DNA replication/repair protein RecF	CP102284.1:3187-4344	1158	25394	23893	398.169	350.362	340.582	319.285
transcript_NQ504_00025	NQ504_00025	gyrB	DNA topoisomerase (ATP-hydrolyzing) subunit B	CP102284.1:4386-6341	1956	48207	55790	447.496	484.333	382.774	441.373
transcript_NQ504_00030	NQ504_00030	gyrA	DNA gyrase subunit A	CP102284.1:6390-8930	2541	112939	122745	807.032	820.276	690.311	747.518
transcript_NQ504_00035	NQ504_00035	rpsF	30S ribosomal protein S6	CP102284.1:9170-9457	288	263646	190095	16621.9	11208.3	14217.9	10214.2
transcript_NQ504_00040	NQ504_00040	ssb	single-stranded DNA-binding protein	CP102284.1:9498-10040	543	122817	104791	4106.88	3277.06	3512.9	2986.38
transcript_NQ504_00045	NQ504_00045	rpsR	30S ribosomal protein S18	CP102284.1:10064-10297	234	33201	32699	2576.19	2372.89	2203.59	2162.41
transcript_NQ504_00050	NQ504_00050	.	hypothetical protein	CP102284.1:11421-11720	300	260	162	15.7091	9.13749	13.4371	8.327
transcript_NQ504_00055	NQ504_00055	.	DUF1002 domain-containing protein	CP102284.1:11830-12828	999	5458	9471	99.2009	160.972	84.8534	146.694
transcript_NQ504_00060	NQ504_00060	pnuC	nicotinamide riboside transporter PnuC	CP102284.1:13093-13851	759	1751	1581	41.865	35.3635	35.8101	32.2268
transcript_NQ504_00065	NQ504_00065	.	DHH family phosphoesterase	CP102284.1:14103-16115	2013	32209	30059	290.523	253.567	248.505	231.076
transcript_NQ504_00070	NQ504_00070	rplI	50S ribosomal protein L9	CP102284.1:16134-16580	447	6700	7203	272.125	273.621	232.767	249.351
transcript_NQ504_00075	NQ504_00075	dnaB	replicative DNA helicase	CP102284.1:16617-18002	1386	12034	15765	157.641	193.138	134.841	176.007
transcript_NQ504_00080	NQ504_00080	pcp	pyroglutamyl-peptidase I	CP102284.1:18262-18870	609	256	959	7.62052	26.7363	6.51836	24.3648
transcript_NQ504_00085	NQ504_00085	.	hypothetical protein	CP102284.1:18965-19156	192	304	237	28.6776	20.8945	24.5299	19.0412
transcript_NQ504_00090	NQ504_00090	.	MFS transporter	CP102284.1:19179-20639	1461	2163	1714	26.8783	19.9169	22.9909	18.1503
transcript_NQ504_00095	NQ504_00095	.	SEC10/PgrA surface exclusion domain-containing protein	CP102284.1:20896-24054	3159	1922	11367	11.0466	61.1015	9.44889	55.6818
transcript_NQ504_00100	NQ504_00100	.	amidase	CP102284.1:24660-26099	1440	3054	1303	38.5074	15.3564	32.9381	13.9943
transcript_NQ504_00105	NQ504_00105	pepF	oligoendopeptidase F	CP102284.1:26362-28152	1791	66686	167131	676.066	1584.62	578.287	1444.06
transcript_NQ504_00110	NQ504_00110	.	cytosine permease	CP102284.1:28355-28587	233	14	13	1.02838	0.917584	0.879647	0.836195
transcript_NQ504_00115	NQ504_00115	.	homoserine O-succinyltransferase	CP102284.1:29336-30169	834	137430	370981	2992.03	7553.5	2559.29	6883.51
transcript_NQ504_00120	NQ504_00120	cysK	cysteine synthase A	CP102284.1:30187-31110	924	66294	260056	1302.72	4779.22	1114.31	4355.31
transcript_NQ504_00125	NQ504_00125	.	hypothetical protein	CP102284.1:31388-31642	255	11241	9698	800.361	645.797	684.604	588.515
transcript_NQ504_00130	NQ504_00130	.	NCS2 family permease	CP102284.1:31950-33239	1290	13688	16727	192.661	220.18	164.796	200.65
transcript_NQ504_00135	NQ504_00135	.	hypothetical protein	CP102284.1:33520-33816	297	482	583	29.4066	33.2917	25.1535	30.3388
transcript_NQ504_00140	NQ504_00140	.	adenylosuccinate synthase	CP102284.1:34040-35335	1296	12564	28070	176.019	367.78	150.561	335.158
transcript_NQ504_00145	NQ504_00145	.	vitamin B12-binding protein	CP102284.1:35937-36047	111	61	75	9.82778	11.4446	8.40638	10.4294
transcript_NQ504_00150	NQ504_00150	pflB	formate C-acetyltransferase	CP102284.1:36410-38671	2262	42639	12693	342.266	95.2827	292.764	86.8312
transcript_NQ504_00155	NQ504_00155	pflA	pyruvate formate-lyase-activating protein	CP102284.1:38709-39530	822	11577	4014	255.708	82.9166	218.725	75.562
transcript_NQ504_00160	NQ504_00160	.	hypothetical protein	CP102284.1:39783-39905	123	28	54	4.09491	7.4457	3.50266	6.78527
transcript_NQ504_00165	NQ504_00165	.	acyl-CoA thioesterase	CP102284.1:39969-40460	492	1705	1933	62.8912	66.6958	53.7953	60.7799
transcript_NQ504_00170	NQ504_00170	.	NupC/NupG family nucleoside CNT transporter	CP102284.1:41076-42308	1233	1968	2870	28.9721	39.5208	24.7819	36.0154
transcript_NQ504_00175	NQ504_00175	.	hypothetical protein	CP102284.1:42367-42555	189	183	256	17.5769	22.9968	15.0347	20.957
transcript_NQ504_00180	NQ504_00180	.	IS256 family transposase	CP102284.1:43122-44357	1236	2098	2761	30.817	37.926	26.36	34.562
transcript_NQ504_00185	NQ504_00185	.	pyridoxamine kinase	CP102284.1:45074-45910	837	113308	154294	2458.03	3130.3	2102.52	2852.64
transcript_NQ504_00190	NQ504_00190	.	ECF transporter S component	CP102284.1:45927-46481	555	16017	28963	523.983	886.139	448.199	807.539
transcript_NQ504_00195	NQ504_00195	.	tRNA-Lys	CP102284.1:46608-46680	73	223	214	55.2899	49.7062	47.2933	45.2973
transcript_NQ504_00200	NQ504_00200	.	tRNA-Lys	CP102284.1:46787-46859	73	160	163	39.6345	37.6977	33.9022	34.3539
transcript_NQ504_00205	NQ504_00205	yycF	response regulator YycF	CP102284.1:47202-47906	705	4751	6556	122.344	157.899	104.65	143.894
transcript_NQ504_00210	NQ504_00210	walK	cell wall metabolism sensor histidine kinase WalK	CP102284.1:47996-49873	1878	11518	14033	111.358	126.882	95.2524	115.627
transcript_NQ504_00215	NQ504_00215	.	hypothetical protein	CP102284.1:49866-51209	1344	6660	8289	89.9684	104.724	76.9562	95.4353
transcript_NQ504_00220	NQ504_00220	.	two-component system regulatory protein YycI	CP102284.1:51209-52015	807	9285	9941	208.9	209.161	178.687	190.608
transcript_NQ504_00225	NQ504_00225	.	MBL fold metallo-hydrolase	CP102284.1:52030-52836	807	4573	5678	102.879	119.463	87.9994	108.867
transcript_NQ504_00230	NQ504_00230	.	trypsin-like peptidase domain-containing protein	CP102284.1:52953-54278	1326	15396	12049	210.816	154.297	180.326	140.611
transcript_NQ504_00235	NQ504_00235	rlmH	23S rRNA (pseudouridine(1915)-N(3))-methyltransferase RlmH	CP102284.1:54700-55176	477	10510	6118	400.039	217.77	342.182	198.454
transcript_NQ504_00240	NQ504_00240	.	proline iminopeptidase-family hydrolase	CP102284.1:55191-56078	888	5059	4534	103.44	86.6848	88.4796	78.9959
transcript_NQ504_00245	NQ504_00245	.	transposase	CP102284.1:56619-56753	135	63	184	8.44743	23.0737	7.22567	21.0271
transcript_NQ504_00250	NQ504_00250	.	transposase	CP102284.1:56708-56851	144	76	256	9.568	30.1157	8.18418	27.4445
transcript_NQ504_00255	NQ504_00255	.	YitT family protein	CP102284.1:56887-57744	858	573	1682	12.1225	33.286	10.3692	30.3335
transcript_NQ504_00260	NQ504_00260	.	VOC family protein	CP102284.1:57896-58249	354	4922	5840	252.445	280.1	215.934	255.255
transcript_NQ504_00265	NQ504_00265	.	hypothetical protein	CP102284.1:58370-58615	246	60	124	4.41571	8.52933	3.77707	7.77278
transcript_NQ504_00270	NQ504_00270	.	ATP-dependent Clp protease ATP-binding subunit	CP102284.1:58987-61083	2097	8751	9243	75.7644	74.843	64.8066	68.2045
transcript_NQ504_00275	NQ504_00275	.	transcriptional regulator	CP102284.1:61183-61410	228	11031	15388	878.426	1146	751.379	1044.35
transcript_NQ504_00280	NQ504_00280	.	nucleoside 2-deoxyribosyltransferase	CP102284.1:61933-62406	474	2446	3829	93.692	137.155	80.1413	124.989
transcript_NQ504_00285	NQ504_00285	.	deoxynucleoside kinase	CP102284.1:62645-63385	741	2552	4126	62.5146	94.5408	53.4731	86.1551
transcript_NQ504_00290	NQ504_00290	.	universal stress protein	CP102284.1:63491-63964	474	21353	15701	817.94	562.472	699.641	512.581
transcript_NQ504_00295	NQ504_00295	.	PTS sugar transporter subunit IIC	CP102284.1:64329-65417	1089	86543	49461	1442.97	771.254	1234.27	702.844
transcript_NQ504_00300	NQ504_00300	.	branched-chain amino acid aminotransferase	CP102284.1:65625-66659	1035	127299	59746	2233.25	980.23	1910.25	893.284
transcript_NQ504_00305	NQ504_00305	.	hypothetical protein	CP102284.1:67096-67245	150	7	8	0.737906	0.890093	0.631182	0.811142
transcript_NQ504_00310	NQ504_00310	.	SpaA isopeptide-forming pilin-related protein	CP102284.1:67976-71395	3420	41971	21838	222.83	108.425	190.602	98.8082
transcript_NQ504_00315	NQ504_00315	.	SpaA isopeptide-forming pilin-related protein	CP102284.1:71401-72588	1188	31242	23903	477.489	341.656	408.43	311.352
transcript_NQ504_00320	NQ504_00320	.	SpaH/EbpB family LPXTG-anchored major pilin	CP102284.1:72594-74114	1521	38715	37871	462.167	422.799	395.324	385.297
transcript_NQ504_00325	NQ504_00325	.	class C sortase	CP102284.1:74250-75395	1146	5436	7013	86.1191	103.915	73.6637	94.698
transcript_NQ504_00330	NQ504_00330	.	hypothetical protein	CP102284.1:75862-76104	243	353	198	26.3467	13.7797	22.5362	12.5575
transcript_NQ504_00335	NQ504_00335	.	hypothetical protein	CP102284.1:76605-76883	279	1986	1763	129.208	107.259	110.521	97.7449
transcript_NQ504_00340	NQ504_00340	.	hypothetical protein	CP102284.1:76923-77141	219	45	66	3.65383	5.08249	3.12538	4.63167
transcript_NQ504_00345	NQ504_00345	.	epoxyqueuosine reductase QueH	CP102284.1:77406-78170	765	1860	1579	44.1407	35.0456	37.7566	31.9371
transcript_NQ504_00350	NQ504_00350	.	nucleoside-diphosphate kinase	CP102284.1:78491-78718	228	3595	7698	286.234	573.302	244.836	522.451
transcript_NQ504_00355	NQ504_00355	.	hypothetical protein	CP102284.1:78919-79257	339	1131	1139	60.5279	57.0497	51.7737	51.9894
transcript_NQ504_00360	NQ504_00360	.	NUDIX domain-containing protein	CP102284.1:79385-80179	795	3101	4018	70.8193	85.8053	60.5767	78.1944
transcript_NQ504_00365	NQ504_00365	.	nicotinate phosphoribosyltransferase	CP102284.1:80269-81702	1434	24004	41045	303.939	486.033	259.98	442.922
transcript_NQ504_00370	NQ504_00370	.	MucBP domain-containing protein	CP102284.1:81992-83476	1485	29850	25219	364.974	288.368	312.188	262.79
transcript_NQ504_00375	NQ504_00375	.	MarR family transcriptional regulator	CP102284.1:83621-84034	414	1101	1628	48.2758	66.7503	41.2936	60.8296
transcript_NQ504_00380	NQ504_00380	.	MFS transporter	CP102284.1:84064-85431	1368	1613	3444	21.3997	42.7393	18.3046	38.9483
transcript_NQ504_00385	NQ504_00385	.	ACT domain-containing protein	CP102284.1:85679-85945	267	7868	11194	535.027	711.921	457.646	648.774
transcript_NQ504_00390	NQ504_00390	.	PFL family protein	CP102284.1:85960-87300	1341	5056	12713	68.456	160.98	58.5552	146.702
transcript_NQ504_00395	NQ504_00395	.	lyase family protein	CP102284.1:88113-88994	882	366	386	7.53111	7.4178	6.44188	6.75985
transcript_NQ504_00400	NQ504_00400	.	lyase family protein	CP102284.1:89000-89545	546	237	168	7.86628	5.21444	6.72858	4.75192
transcript_NQ504_00405	NQ504_00405	.	Lrp/AsnC family transcriptional regulator	CP102284.1:89896-90336	441	25	72	1.0163	2.76882	0.869315	2.52323
transcript_NQ504_00410	NQ504_00410	.	DeoR/GlpR family DNA-binding transcription regulator	CP102284.1:90533-91291	759	56207	80949	1344.62	1811.05	1150.15	1650.41
transcript_NQ504_00415	NQ504_00415	pfkB	1-phosphofructokinase	CP102284.1:91291-92202	912	126414	154116	2516.82	2869.55	2152.81	2615.02
transcript_NQ504_00420	NQ504_00420	.	fructose-specific PTS transporter subunit EIIC	CP102284.1:92220-94178	1959	88370	154722	819.076	1341.16	700.613	1222.2
transcript_NQ504_00425	NQ504_00425	.	type II toxin-antitoxin system RelB/DinJ family antitoxin	CP102284.1:95172-95441	270	755	694	50.7285	43.5854	43.3917	39.7194
transcript_NQ504_00430	NQ504_00430	tnpA	IS200/IS605 family transposase	CP102284.1:95530-95982	453	153	217	6.12028	8.12622	5.2351	7.40543
transcript_NQ504_00435	NQ504_00435	.	transposase	CP102284.1:96057-97310	1254	15450	18717	223.697	253.448	191.344	230.968
transcript_NQ504_00440	NQ504_00440	.	type II toxin-antitoxin system YafQ family toxin	CP102284.1:97472-97735	264	2495	2542	171.57	163.456	146.756	148.958
transcript_NQ504_00445	NQ504_00445	.	hypothetical protein	CP102284.1:98017-98913	897	2481	5945	50.2099	112.535	42.9481	102.553
transcript_NQ504_00450	NQ504_00450	.	Wzz/FepE/Etk N-terminal domain-containing protein	CP102284.1:99302-100087	786	6341	12376	146.473	267.365	125.289	243.65
transcript_NQ504_00455	NQ504_00455	.	CpsD/CapB family tyrosine-protein kinase	CP102284.1:100108-100854	747	7536	15401	183.164	350.095	156.673	319.042
transcript_NQ504_00460	NQ504_00460	.	tyrosine protein phosphatase	CP102284.1:100857-101630	774	7341	13900	172.206	304.956	147.3	277.906
transcript_NQ504_00465	NQ504_00465	.	polysaccharide biosynthesis protein	CP102284.1:101715-103694	1980	16254	39152	149.049	335.772	127.492	305.989
transcript_NQ504_00470	NQ504_00470	.	DegT/DnrJ/EryC1/StrS family aminotransferase	CP102284.1:103736-104947	1212	8455	20506	126.663	287.303	108.343	261.819
transcript_NQ504_00475	NQ504_00475	.	sugar transferase	CP102284.1:104977-105657	681	5167	11218	137.746	279.721	117.824	254.909
transcript_NQ504_00480	NQ504_00480	.	O-antigen ligase family protein	CP102284.1:105795-107018	1224	8531	20788	126.551	288.388	108.248	262.808
transcript_NQ504_00485	NQ504_00485	.	polysaccharide biosynthesis C-terminal domain-containing protein	CP102284.1:107008-108498	1491	6229	14853	75.8538	169.156	64.883	154.152
transcript_NQ504_00490	NQ504_00490	.	acyltransferase	CP102284.1:108508-109533	1026	3472	8363	61.4397	138.4	52.5536	126.124
transcript_NQ504_00495	NQ504_00495	.	acyltransferase	CP102284.1:109602-110129	528	4192	11379	144.125	365.933	123.28	333.475
transcript_NQ504_00500	NQ504_00500	.	LicD family protein	CP102284.1:110272-111156	885	4980	15521	102.155	297.802	87.3805	271.387
transcript_NQ504_00505	NQ504_00505	.	glycosyltransferase	CP102284.1:111273-112319	1047	10396	27733	180.277	449.789	154.204	409.893
transcript_NQ504_00510	NQ504_00510	.	DUF616 domain-containing protein	CP102284.1:112342-113250	909	25158	46558	502.529	869.737	429.848	792.591
transcript_NQ504_00515	NQ504_00515	.	GDP-mannose 4,6-dehydratase	CP102284.1:113397-114464	1068	10888	26223	185.11	416.934	158.337	379.952
transcript_NQ504_00520	NQ504_00520	.	2-C-methyl-D-erythritol 4-phosphate cytidylyltransferase	CP102284.1:114566-115288	723	6166	19624	154.838	460.883	132.444	420.003
transcript_NQ504_00525	NQ504_00525	.	NAD(P)-dependent oxidoreductase	CP102284.1:115342-116334	993	7225	27620	132.111	472.318	113.004	430.424
transcript_NQ504_00530	NQ504_00530	.	nucleotide sugar dehydrogenase	CP102284.1:116632-118110	1479	2060	3209	25.2828	36.8431	21.6262	33.5751
transcript_NQ504_00535	NQ504_00535	.	helix-turn-helix domain-containing protein	CP102284.1:118276-119781	1506	6	319	0.071958	3.59499	0.061551	3.27612
transcript_NQ504_00540	NQ504_00540	lepB	signal peptidase I	CP102284.1:120038-120553	516	52	30	1.82595	0.966939	1.56187	0.881172
transcript_NQ504_00545	NQ504_00545	.	hypothetical protein	CP102284.1:120582-121700	1119	66	58	1.06159	0.876902	0.908053	0.799122
transcript_NQ504_00550	NQ504_00550	srtB	class B sortase	CP102284.1:121700-122479	780	70	87	1.62332	1.87274	1.38854	1.70663
transcript_NQ504_00555	NQ504_00555	.	YfbU family protein	CP102284.1:122475-123212	738	55	129	1.35035	2.95732	1.15505	2.69501
transcript_NQ504_00560	NQ504_00560	.	hypothetical protein	CP102284.1:123402-123530	129	85	143	11.9173	18.7836	10.1937	17.1175
transcript_NQ504_00565	NQ504_00565	rfbA	glucose-1-phosphate thymidylyltransferase RfbA	CP102284.1:123868-124734	867	8740	15893	183.028	311.274	156.557	283.664
transcript_NQ504_00570	NQ504_00570	rfbB	dTDP-glucose 4,6-dehydratase	CP102284.1:124763-125779	1017	5015	12240	89.5212	204.358	76.5737	186.232
transcript_NQ504_00575	NQ504_00575	rfbD	dTDP-4-dehydrorhamnose reductase	CP102284.1:125803-126714	912	12487	24464	248.598	455.494	212.643	415.091
transcript_NQ504_00580	NQ504_00580	rfbC	dTDP-4-dehydrorhamnose 3,5-epimerase	CP102284.1:126731-127336	606	5819	12022	174.333	336.848	149.119	306.97
transcript_NQ504_00585	NQ504_00585	.	hypothetical protein	CP102284.1:127703-128584	882	6712	7605	138.169	146.399	118.186	133.414
transcript_NQ504_00590	NQ504_00590	.	hypothetical protein	CP102284.1:128732-129121	390	4969	6134	231.309	267.038	197.855	243.352
transcript_NQ504_00595	NQ504_00595	.	ABC transporter permease	CP102284.1:129998-131746	1749	8823	10647	91.5877	103.365	78.3414	94.1969
transcript_NQ504_00600	NQ504_00600	.	YfhO family protein	CP102284.1:131764-134043	2280	15268	19331	121.585	143.973	104.001	131.203
transcript_NQ504_00605	NQ504_00605	.	glycosyltransferase family 2 protein	CP102284.1:134232-135161	930	3861	6512	75.3765	118.892	64.4747	108.346
transcript_NQ504_00610	NQ504_00610	.	GtrA family protein	CP102284.1:135164-135574	411	3097	5243	136.814	216.608	117.027	197.395
transcript_NQ504_00615	NQ504_00615	.	DegV family protein	CP102284.1:135662-136525	864	6869	11250	144.347	221.104	123.47	201.492
transcript_NQ504_00620	NQ504_00620	.	glycosyltransferase family 2 protein	CP102284.1:136586-137539	954	1742	2305	33.1409	41.0125	28.3477	37.3747
transcript_NQ504_00625	NQ504_00625	.	N-acetylmuramoyl-L-alanine amidase	CP102284.1:137947-139044	1098	1382	10217	22.8465	158.001	19.5422	143.986
transcript_NQ504_00630	NQ504_00630	.	acyltransferase	CP102284.1:139460-140575	1116	519	1422	8.44025	21.6334	7.21954	19.7145
transcript_NQ504_00635	NQ504_00635	thrB	homoserine kinase	CP102284.1:140955-141824	870	7309	10900	152.538	212.736	130.477	193.866
transcript_NQ504_00640	NQ504_00640	.	homoserine dehydrogenase	CP102284.1:141840-143123	1284	9001	14603	127.278	193.121	108.869	175.991
transcript_NQ504_00645	NQ504_00645	thrC	threonine synthase	CP102284.1:143313-144797	1485	4433	10383	54.203	118.719	46.3636	108.189
transcript_NQ504_00650	NQ504_00650	.	hypothetical protein	CP102284.1:145624-146664	1041	10870	8936	189.597	145.752	162.175	132.824
transcript_NQ504_00655	NQ504_00655	.	acyltransferase	CP102284.1:146660-147697	1038	4311	3903	75.4089	63.8488	64.5025	58.1854
transcript_NQ504_00660	NQ504_00660	.	hypothetical protein	CP102284.1:147892-148101	210	348	183	30.0473	14.7211	25.7016	13.4154
transcript_NQ504_00665	NQ504_00665	.	hypothetical protein	CP102284.1:148123-148287	165	45	27	4.88607	2.69106	4.17939	2.45236
transcript_NQ504_00670	NQ504_00670	.	helix-turn-helix domain-containing protein	CP102284.1:148429-149139	711	740	767	18.8881	18.3166	16.1563	16.6919
transcript_NQ504_00675	NQ504_00675	.	IS3 family transposase	CP102284.1:149163-149822	660	776	1103	21.3444	28.3635	18.2574	25.8477
transcript_NQ504_00680	NQ504_00680	.	beta-1,6-N-acetylglucosaminyltransferase	CP102284.1:150126-150986	861	6029	9999	127.124	197.2	108.738	179.708
transcript_NQ504_00685	NQ504_00685	.	ATP-binding protein	CP102284.1:151068-151400	333	689	652	37.5641	33.2194	32.1312	30.2728
transcript_NQ504_00690	NQ504_00690	.	LicD family protein	CP102284.1:151669-152478	810	10674	14728	239.274	308.758	204.668	281.371
transcript_NQ504_00695	NQ504_00695	.	beta-carotene 15,15'-monooxygenase	CP102284.1:152495-153697	1203	11526	15614	173.959	220.387	148.799	200.839
transcript_NQ504_00700	NQ504_00700	.	polysaccharide biosynthesis C-terminal domain-containing protein	CP102284.1:153702-155141	1440	6723	8971	84.7701	105.788	72.5098	96.4044
transcript_NQ504_00705	NQ504_00705	glf	UDP-galactopyranose mutase	CP102284.1:155421-156533	1113	33867	43563	552.502	664.628	472.594	605.676
transcript_NQ504_00710	NQ504_00710	.	DUF4422 domain-containing protein	CP102284.1:156563-157339	777	21330	23504	498.436	513.659	426.347	468.098
transcript_NQ504_00715	NQ504_00715	.	sugar transferase	CP102284.1:157368-158825	1458	32555	36113	405.417	420.599	346.782	383.292
transcript_NQ504_00720	NQ504_00720	.	glycosyltransferase	CP102284.1:158888-159868	981	22117	15392	409.354	266.429	350.149	242.797
transcript_NQ504_00725	NQ504_00725	.	heavy metal translocating P-type ATPase	CP102284.1:160008-161876	1869	26767	23519	260.035	213.681	222.426	194.728
transcript_NQ504_00730	NQ504_00730	.	glycosyltransferase	CP102284.1:162213-163169	957	31562	36522	598.829	648.039	512.22	590.558
transcript_NQ504_00735	NQ504_00735	.	2-C-methyl-D-erythritol 4-phosphate cytidylyltransferase	CP102284.1:163238-163960	723	25352	33320	636.672	782.57	544.59	713.156
transcript_NQ504_00740	NQ504_00740	.	NAD(P)-dependent oxidoreductase	CP102284.1:164014-165003	990	41399	44147	759.285	757.232	649.47	690.065
transcript_NQ504_00745	NQ504_00745	.	helix-turn-helix domain-containing protein	CP102284.1:165040-165474	435	16918	17339	706.156	676.833	604.025	616.798
transcript_NQ504_00750	NQ504_00750	.	YitT family protein	CP102284.1:165455-166288	834	15820	17513	344.412	356.576	294.6	324.948
transcript_NQ504_00755	NQ504_00755	.	TerC family protein	CP102284.1:166380-167105	726	11295	11412	282.48	266.908	241.625	243.233
transcript_NQ504_00760	NQ504_00760	.	GNAT family N-acetyltransferase	CP102284.1:167910-168440	531	2820	1893	96.4073	60.51	82.4639	55.1428
transcript_NQ504_00765	NQ504_00765	.	Cof-type HAD-IIB family hydrolase	CP102284.1:168573-169385	813	10249	4722	228.898	98.6083	195.792	89.8618
transcript_NQ504_00770	NQ504_00770	.	thioredoxin family protein	CP102284.1:169428-169763	336	2314	2177	125.025	110.004	106.942	100.247
transcript_NQ504_00775	NQ504_00775	.	CrcB family protein	CP102284.1:169895-170251	357	7117	5751	361.958	273.542	309.608	249.278
transcript_NQ504_00780	NQ504_00780	crcB	fluoride efflux transporter CrcB	CP102284.1:170251-170586	336	2242	2322	121.135	117.35	103.615	106.941
transcript_NQ504_00785	NQ504_00785	.	DegV family EDD domain-containing protein	CP102284.1:170624-171484	861	9106	9844	192.029	194.13	164.256	176.91
transcript_NQ504_00790	NQ504_00790	.	response regulator transcription factor	CP102284.1:172203-172874	672	2711	3254	73.2287	82.2264	62.6376	74.9329
transcript_NQ504_00795	NQ504_00795	.	sensor histidine kinase	CP102284.1:172874-173827	954	2933	3819	55.8185	67.9717	47.7454	61.9426
transcript_NQ504_00800	NQ504_00800	.	ABC transporter ATP-binding protein	CP102284.1:173929-174672	744	2091	3100	51.0143	70.7349	43.6361	64.4607
transcript_NQ504_00805	NQ504_00805	.	ABC transporter permease	CP102284.1:174689-176632	1944	3209	5193	29.9725	45.3547	25.6376	41.3317
transcript_NQ504_00810	NQ504_00810	.	3-oxoacyl-ACP reductase	CP102284.1:177533-178294	762	4249	3624	101.237	80.7435	86.5951	73.5816
transcript_NQ504_00815	NQ504_00815	.	DUF2829 domain-containing protein	CP102284.1:178294-178518	225	10971	10024	885.31	756.509	757.267	689.407
transcript_NQ504_00820	NQ504_00820	.	QueT transporter family protein	CP102284.1:178542-179030	489	17341	18427	643.875	639.887	550.751	583.129
transcript_NQ504_00825	NQ504_00825	.	hypothetical protein	CP102284.1:179304-181772	2469	5596	29986	41.1498	206.227	35.1983	187.935
transcript_NQ504_00830	NQ504_00830	.	aminopeptidase	CP102284.1:181982-183199	1218	3062	7097	45.6405	98.9337	39.0395	90.1583
transcript_NQ504_00835	NQ504_00835	.	beta-N-acetylhexosaminidase	CP102284.1:183248-184309	1062	1691	1471	28.8963	23.516	24.7171	21.4301
transcript_NQ504_00840	NQ504_00840	.	hypothetical protein	CP102284.1:184414-184611	198	1499	1295	137.454	111.051	117.574	101.201
transcript_NQ504_00845	NQ504_00845	.	DUF2922 domain-containing protein	CP102284.1:184634-184855	222	166	250	13.5225	19.0622	11.5667	17.3714
transcript_NQ504_00850	NQ504_00850	.	VOC family protein	CP102284.1:185146-185541	396	688	1060	31.5275	45.4427	26.9677	41.4119
transcript_NQ504_00855	NQ504_00855	.	ROK family protein	CP102284.1:185825-186691	867	1191	1724	24.9234	33.7627	21.3187	30.7679
transcript_NQ504_00860	NQ504_00860	.	GntR family transcriptional regulator	CP102284.1:187078-187791	714	3120	6145	79.3354	146.144	67.8611	133.181
transcript_NQ504_00865	NQ504_00865	.	hypothetical protein	CP102284.1:187810-187968	159	8	9	0.884733	0.898762	0.756774	0.819043
transcript_NQ504_00870	NQ504_00870	.	proline iminopeptidase-family hydrolase	CP102284.1:188000-188899	900	12271	16365	247.546	308.756	211.744	281.369
transcript_NQ504_00875	NQ504_00875	bsh	choloylglycine hydrolase	CP102284.1:189176-190147	972	27749	36070	518.352	630.133	443.382	574.24
transcript_NQ504_00880	NQ504_00880	.	transposase	CP102284.1:190954-191133	180	42	64	4.16515	6.01914	3.56274	5.48524
transcript_NQ504_00885	NQ504_00885	.	transposase	CP102284.1:191087-191740	654	495	536	13.7395	13.9028	11.7523	12.6696
transcript_NQ504_00890	NQ504_00890	.	Xaa-Pro dipeptidyl-peptidase	CP102284.1:192400-194853	2454	11991	18092	88.7206	125.186	75.889	114.082
transcript_NQ504_00895	NQ504_00895	.	peptide ABC transporter substrate-binding protein	CP102284.1:195072-196697	1626	17741	20190	198.105	210.843	169.453	192.141
transcript_NQ504_00900	NQ504_00900	.	amino acid permease	CP102284.1:196870-198255	1386	16507	14815	216.241	181.505	184.966	165.405
transcript_NQ504_00905	NQ504_00905	.	helix-turn-helix domain-containing protein	CP102284.1:198401-199111	711	809	728	20.653	17.3682	17.666	15.8277
transcript_NQ504_00910	NQ504_00910	.	IS3 family transposase	CP102284.1:199135-199962	828	1164	1533	25.5228	31.4371	21.8315	28.6487
transcript_NQ504_00915	NQ504_00915	.	vitamin B12-binding protein	CP102284.1:200353-200481	129	135	176	18.9163	23.0862	16.1804	21.0385
transcript_NQ504_00920	NQ504_00920	.	cation:proton antiporter	CP102284.1:200576-201757	1182	3461	5291	53.1517	76.0122	45.4644	69.2699
transcript_NQ504_00925	NQ504_00925	.	hypothetical protein	CP102284.1:202085-202249	165	9905	4551	1089.93	468.266	932.292	426.731
transcript_NQ504_00930	NQ504_00930	.	AAA family ATPase	CP102284.1:202398-202964	567	1125	1155	36.0216	34.5906	30.8118	31.5225
transcript_NQ504_00935	NQ504_00935	.	transcriptional repressor	CP102284.1:203133-203558	426	9281	6589	395.542	262.639	338.335	239.343
transcript_NQ504_00940	NQ504_00940	.	hypothetical protein	CP102284.1:203571-204053	483	1578	1335	59.3091	46.9135	50.7312	42.7523
transcript_NQ504_00945	NQ504_00945	.	hypothetical protein	CP102284.1:204043-204966	924	24275	24868	477.022	457.014	408.031	416.477
transcript_NQ504_00950	NQ504_00950	.	GNAT family N-acetyltransferase	CP102284.1:205270-205665	396	7311	3728	335.179	159.849	286.702	145.671
transcript_NQ504_00955	NQ504_00955	hflX	GTPase HflX	CP102284.1:205723-206979	1257	25872	30868	373.708	416.995	319.658	380.008
transcript_NQ504_00960	NQ504_00960	.	peptide ABC transporter substrate-binding protein	CP102284.1:207363-208988	1626	312839	404058	3493.44	4219.75	2988.18	3845.46
transcript_NQ504_00965	NQ504_00965	.	ABC transporter permease	CP102284.1:209136-210062	927	87750	99353	1718.77	1819.96	1470.19	1658.53
transcript_NQ504_00970	NQ504_00970	.	ABC transporter permease	CP102284.1:210069-211109	1041	126371	139861	2204.19	2281.43	1885.4	2079.07
transcript_NQ504_00975	NQ504_00975	.	ABC transporter ATP-binding protein	CP102284.1:211122-212159	1038	150410	166894	2631.07	2730.28	2250.54	2488.1
transcript_NQ504_00980	NQ504_00980	.	ABC transporter ATP-binding protein	CP102284.1:212186-213139	954	105102	120741	2000.4	2149.16	1711.08	1958.53
transcript_NQ504_00985	NQ504_00985	.	ATP-binding cassette domain-containing protein	CP102284.1:213276-213821	546	1142	1605	37.9724	49.9156	32.4805	45.4881
transcript_NQ504_00990	NQ504_00990	.	RNA-guided endonuclease TnpB family protein	CP102284.1:213972-215231	1260	5454	6987	78.5949	94.1585	67.2277	85.8067
transcript_NQ504_00995	NQ504_00995	.	IS256 family transposase	CP102284.1:216169-217404	1236	3573	4287	52.486	58.8855	44.8949	53.6624
transcript_NQ504_01000	NQ504_01000	.	PTS sugar transporter subunit IIC	CP102284.1:218321-219583	1263	2350	0	33.7731	0	28.8885	0
transcript_NQ504_01005	NQ504_01005	.	alpha/beta hydrolase	CP102284.1:219576-220418	843	1695	0	36.4906	0	31.2129	0
transcript_NQ504_01010	NQ504_01010	proB	glutamate 5-kinase	CP102284.1:220478-221281	804	6011	0	135.749	0	116.116	0
transcript_NQ504_01015	NQ504_01015	.	glutamate-5-semialdehyde dehydrogenase	CP102284.1:221295-222539	1245	9276	0	135.282	0	115.716	0
transcript_NQ504_01020	NQ504_01020	.	NADPH-dependent oxidoreductase	CP102284.1:222633-223376	744	6248	0	152.473	0	130.421	0
transcript_NQ504_01025	NQ504_01025	.	glycosyltransferase family 8 protein	CP102284.1:223620-224432	813	3564	0	79.5897	0	68.0787	0
transcript_NQ504_01030	NQ504_01030	.	SAM-dependent methyltransferase	CP102284.1:224432-225145	714	4329	0	110.08	0	94.1591	0
transcript_NQ504_01035	NQ504_01035	.	response regulator transcription factor	CP102284.1:225272-225958	687	5625	0	148.667	0	127.165	0
transcript_NQ504_01040	NQ504_01040	.	ATP-binding protein	CP102284.1:225976-227151	1176	9283	0	143.318	0	122.59	0
transcript_NQ504_01045	NQ504_01045	.	D-alanyl-D-alanine carboxypeptidase	CP102284.1:227248-228591	1344	9816	0	132.611	0	113.432	0
transcript_NQ504_01050	NQ504_01050	.	YhgE/Pip domain-containing protein	CP102284.1:229474-232635	3162	36341	0	208.683	0	178.502	0
transcript_NQ504_01055	NQ504_01055	.	DegV family protein	CP102284.1:232770-233594	825	15957	4	351.191	0.077389	300.398	0.070525
transcript_NQ504_01060	NQ504_01060	.	DUF1836 domain-containing protein	CP102284.1:233791-234309	519	2875	0	100.574	0	86.0278	0
transcript_NQ504_01065	NQ504_01065	.	hypothetical protein	CP102284.1:234372-234623	252	7090	0	510.837	0	436.955	0
transcript_NQ504_01070	NQ504_01070	.	TrkH family potassium uptake protein	CP102284.1:234638-236011	1374	17717	0	234.13	0	200.268	0
transcript_NQ504_01075	NQ504_01075	.	AzlC family ABC transporter permease	CP102284.1:236186-236950	765	6859	0	162.776	0	139.234	0
transcript_NQ504_01080	NQ504_01080	.	AzlD domain-containing protein	CP102284.1:236957-237295	339	3412	0	182.731	0	156.302	0
transcript_NQ504_01085	NQ504_01085	.	alpha/beta hydrolase	CP102284.1:237351-238178	828	3967	0	86.9724	0	74.3935	0
transcript_NQ504_01090	NQ504_01090	.	hypothetical protein	CP102284.1:238215-239069	855	12452	0	264.438	0	226.192	0
transcript_NQ504_01095	NQ504_01095	.	IS256 family transposase	CP102284.1:239544-240779	1236	1922	2036	28.2223	27.9674	24.1405	25.4867
transcript_NQ504_01100	NQ504_01100	.	GntR family transcriptional regulator	CP102284.1:241313-242029	717	21288	0	539.08	0	461.113	0
transcript_NQ504_01105	NQ504_01105	.	hypothetical protein	CP102284.1:242213-242383	171	5	0	0.525381	0	0.449395	0
transcript_NQ504_01110	NQ504_01110	.	acetylxylan esterase	CP102284.1:242599-242877	279	17	0	1.04455	0	0.893478	0
transcript_NQ504_01115	NQ504_01115	.	glycoside hydrolase family 1 protein	CP102284.1:243427-244806	1380	7906	0	104.017	0	88.9734	0
transcript_NQ504_01120	NQ504_01120	.	PTS sugar transporter subunit IIC	CP102284.1:244809-246245	1437	9320	0	117.76	0	100.728	0
transcript_NQ504_01125	NQ504_01125	.	PTS sugar transporter subunit IIB	CP102284.1:246299-246613	315	3312	0	190.897	0	163.288	0
transcript_NQ504_01130	NQ504_01130	.	PTS lactose/cellobiose transporter subunit IIA	CP102284.1:246712-247026	315	1733	0	99.8499	0	85.4086	0
transcript_NQ504_01135	NQ504_01135	.	transposase	CP102284.1:247382-247519	138	1009	0	132.628	0	113.446	0
transcript_NQ504_01140	NQ504_01140	.	ROK family protein	CP102284.1:247632-248507	876	8798	0	182.344	0	155.972	0
transcript_NQ504_01145	NQ504_01145	.	glycoside hydrolase family 1 protein	CP102284.1:248534-249925	1392	6497	7	84.7408	0.074259	72.4847	0.067672
transcript_NQ504_01150	NQ504_01150	.	biotin/lipoyl-binding protein	CP102284.1:250665-251246	582	2077	0	64.7775	0	55.4087	0
transcript_NQ504_01155	NQ504_01155	.	transposase	CP102284.1:251797-252061	265	2221	0	152.171	0	130.163	0
transcript_NQ504_01160	NQ504_01160	.	ATP-binding cassette domain-containing protein	CP102284.1:252224-252439	216	2549	0	214.255	0	183.267	0
transcript_NQ504_01165	NQ504_01165	.	GntR family transcriptional regulator	CP102284.1:252501-252863	363	9962	0	498.277	0	426.211	0
transcript_NQ504_01170	NQ504_01170	.	ATP-binding cassette domain-containing protein	CP102284.1:252891-253388	498	2851	0	103.939	0	88.9064	0
transcript_NQ504_01175	NQ504_01175	.	IS256 family transposase	CP102284.1:253564-254799	1236	1644	1908	24.1423	26.1997	20.6506	23.8758
transcript_NQ504_01180	NQ504_01180	.	hypothetical protein	CP102284.1:254976-255266	291	5943	4054	370.777	236.525	317.151	215.545
transcript_NQ504_01185	NQ504_01185	.	hypothetical protein	CP102284.1:255259-255957	699	4373	3347	113.593	81.3093	97.1638	74.0973
transcript_NQ504_01190	NQ504_01190	.	hypothetical protein	CP102284.1:256603-257307	705	7364	15234	189.644	366.921	162.216	334.375
transcript_NQ504_01195	NQ504_01195	.	RluA family pseudouridine synthase	CP102284.1:257429-258331	903	12038	13321	242.056	250.484	207.048	228.266
transcript_NQ504_01200	NQ504_01200	.	metal-dependent transcriptional regulator	CP102284.1:258414-259058	645	21693	23867	610.664	628.342	522.344	572.608
transcript_NQ504_01205	NQ504_01205	.	cold-shock protein	CP102284.1:259214-259411	198	9316	11245	854.304	964.395	730.745	878.853
transcript_NQ504_01210	NQ504_01210	.	MFS transporter	CP102284.1:259568-260752	1185	1798	6959	27.544	99.7124	23.5603	90.868
transcript_NQ504_01215	NQ504_01215	.	threonine/serine exporter family protein	CP102284.1:260752-261501	750	3498	7848	84.6635	177.671	72.4186	161.912
transcript_NQ504_01220	NQ504_01220	.	threonine/serine exporter family protein	CP102284.1:261513-261968	456	975	2269	38.8128	84.4643	33.1993	76.9723
transcript_NQ504_01225	NQ504_01225	.	IS256 family transposase	CP102284.1:262774-264009	1236	8935	8715	131.255	119.73	112.271	109.11
transcript_NQ504_01230	NQ504_01230	.	LCP family protein	CP102284.1:265152-266195	1044	4719	5988	82.0595	97.3924	70.1912	88.7538
transcript_NQ504_01235	NQ504_01235	.	DUF1634 domain-containing protein	CP102284.1:266218-266589	372	2773	3089	135.304	140.963	115.735	128.46
transcript_NQ504_01240	NQ504_01240	.	sulfite exporter TauE/SafE family protein	CP102284.1:266592-267434	843	3214	3544	69.2167	71.3798	59.2058	65.0484
transcript_NQ504_01245	NQ504_01245	.	zinc-ribbon domain-containing protein	CP102284.1:267646-268470	825	9422	7333	207.362	150.92	177.371	137.533
transcript_NQ504_01250	NQ504_01250	.	Rrf2 family transcriptional regulator	CP102284.1:268571-269104	534	7490	7535	254.679	239.59	217.845	218.338
transcript_NQ504_01255	NQ504_01255	.	amino acid permease	CP102284.1:269487-270929	1443	2775	3148	34.912	37.043	29.8627	33.7573
transcript_NQ504_01260	NQ504_01260	serS	serine--tRNA ligase	CP102284.1:271317-272588	1272	14687	20684	209.638	276.12	179.318	251.629
transcript_NQ504_01265	NQ504_01265	.	histidine phosphatase family protein	CP102284.1:272653-273273	621	299	426	8.72031	11.6453	7.45909	10.6124
transcript_NQ504_01270	NQ504_01270	.	16S ribosomal RNA	CP102284.1:273700-275262	1563	487472	534943	5662.97	5811.81	4843.94	5296.31
transcript_NQ504_01275	NQ504_01275	.	tRNA-Ile	CP102284.1:275355-275428	74	2957	2193	725.48	503.114	620.554	458.488
transcript_NQ504_01280	NQ504_01280	.	tRNA-Ala	CP102284.1:275458-275530	73	2747	1816	683.15	422.339	584.346	384.878
transcript_NQ504_01285	NQ504_01285	.	23S ribosomal RNA	CP102284.1:275698-278611	2914	1119648	1372029	6976.63	7995.34	5967.6	7286.16
transcript_NQ504_01290	NQ504_01290	rrf	5S ribosomal RNA	CP102284.1:278687-278803	117	15129	7896	2347.75	1145.9	2008.19	1044.26
transcript_NQ504_01295	NQ504_01295	.	tRNA-Val	CP102284.1:278804-278876	73	11795	5108	2933.75	1187.97	2509.44	1082.6
transcript_NQ504_01300	NQ504_01300	.	tRNA-Lys	CP102284.1:278882-278954	73	17075	8897	4246.94	2069.5	3632.7	1885.94
transcript_NQ504_01305	NQ504_01305	.	tRNA-Leu	CP102284.1:278966-279050	85	19780	9448	4225.16	1887.38	3614.07	1719.97
transcript_NQ504_01310	NQ504_01310	.	tRNA-Thr	CP102284.1:279064-279139	76	3351	2347	800.516	524.208	684.737	477.711
transcript_NQ504_01315	NQ504_01315	.	tRNA-Gly	CP102284.1:279144-279215	72	3960	2487	998.518	586.545	854.102	534.519
transcript_NQ504_01320	NQ504_01320	.	tRNA-Leu	CP102284.1:279239-279324	86	2090	1526	441.062	301.255	377.272	274.534
transcript_NQ504_01325	NQ504_01325	.	tRNA-Arg	CP102284.1:279349-279422	74	470	308	115.174	70.6322	98.5159	64.3672
transcript_NQ504_01330	NQ504_01330	.	tRNA-Pro	CP102284.1:279457-279530	74	250	75	61.1434	17.1946	52.3002	15.6694
transcript_NQ504_01335	NQ504_01335	.	tRNA-Pro	CP102284.1:279678-279751	74	167	85	40.853	19.3757	34.9444	17.6571
transcript_NQ504_01340	NQ504_01340	.	CtsR family transcriptional regulator	CP102284.1:280152-280616	465	10115	8736	394.967	318.996	337.843	290.701
transcript_NQ504_01345	NQ504_01345	.	ATP-dependent Clp protease ATP-binding subunit	CP102284.1:280646-283147	2502	103556	115460	751.516	783.62	642.824	714.113
transcript_NQ504_01350	NQ504_01350	.	hypothetical protein	CP102284.1:283527-283661	135	226	267	30.3197	33.5551	25.9345	30.5788
transcript_NQ504_01355	NQ504_01355	.	DNA-directed RNA polymerase subunit beta	CP102284.1:283915-287496	3582	269336	214346	1365.28	1016.14	1167.82	926.005
transcript_NQ504_01360	NQ504_01360	rpoC	DNA-directed RNA polymerase subunit beta'	CP102284.1:287535-291206	3672	278508	238240	1377.17	1101.73	1177.99	1004.01
transcript_NQ504_01365	NQ504_01365	rihC	ribonucleoside hydrolase RihC	CP102284.1:291280-292188	909	1174	2178	23.4439	40.6809	20.0532	37.0725
transcript_NQ504_01370	NQ504_01370	.	hypothetical protein	CP102284.1:292225-292656	432	8	11	0.309959	0.40776	0.26513	0.371592
transcript_NQ504_01375	NQ504_01375	.	prepilin peptidase	CP102284.1:292720-293016	297	0	2	0	0.100877	0	0.091929
transcript_NQ504_01380	NQ504_01380	rpsL	30S ribosomal protein S12	CP102284.1:293209-293622	414	145697	107728	6390.04	4418.64	5465.85	4026.71
transcript_NQ504_01385	NQ504_01385	rpsG	30S ribosomal protein S7	CP102284.1:293681-294148	468	132924	96787	5157.14	3511.82	4411.26	3200.33
transcript_NQ504_01390	NQ504_01390	fusA	elongation factor G	CP102284.1:294249-296336	2088	169293	164299	1472.18	1336.18	1259.26	1217.66
transcript_NQ504_01395	NQ504_01395	.	MFS transporter	CP102284.1:296592-297761	1170	19535	14572	303.166	211.491	259.319	192.732
transcript_NQ504_01400	NQ504_01400	.	ATP-grasp domain-containing protein	CP102284.1:297776-299029	1254	27737	27026	401.607	365.97	343.523	333.509
transcript_NQ504_01405	NQ504_01405	.	ATP-grasp domain-containing protein	CP102284.1:299029-300195	1167	44684	42504	695.237	618.463	594.685	563.606
transcript_NQ504_01410	NQ504_01410	.	hypothetical protein	CP102284.1:300201-301346	1146	32941	31864	521.91	472.134	446.426	430.256
transcript_NQ504_01415	NQ504_01415	.	IS256 family transposase	CP102284.1:301503-302738	1236	18961	20645	278.545	283.628	238.259	258.471
transcript_NQ504_01420	NQ504_01420	.	hypothetical protein	CP102284.1:303002-303280	279	49	71	3.17796	4.26403	2.71833	3.88581
transcript_NQ504_01425	NQ504_01425	.	cysteine hydrolase	CP102284.1:303485-304027	543	2482	5754	82.9658	179.941	70.9664	163.98
transcript_NQ504_01430	NQ504_01430	rpsJ	30S ribosomal protein S10	CP102284.1:304312-304617	306	181610	129734	10776.3	7199.37	9217.74	6560.79
transcript_NQ504_01435	NQ504_01435	rplC	50S ribosomal protein L3	CP102284.1:304652-305269	618	237124	169662	6966.92	4661.86	5959.29	4248.36
transcript_NQ504_01440	NQ504_01440	rplD	50S ribosomal protein L4	CP102284.1:305298-305918	621	170872	105551	4996.1	2886.24	4273.51	2630.23
transcript_NQ504_01445	NQ504_01445	rplW	50S ribosomal protein L23	CP102284.1:305921-306205	285	517342	246685	32959.9	14698.1	28192.9	13394.3
transcript_NQ504_01450	NQ504_01450	rplB	50S ribosomal protein L2	CP102284.1:306233-307063	831	207541	153111	4534.78	3128.72	3878.91	2851.2
transcript_NQ504_01455	NQ504_01455	rpsS	30S ribosomal protein S19	CP102284.1:307115-307390	276	159277	100398	10478.4	6176.99	8962.92	5629.09
transcript_NQ504_01460	NQ504_01460	rplV	50S ribosomal protein L22	CP102284.1:307411-307755	345	364641	185785	19191.1	9144.37	16415.5	8333.27
transcript_NQ504_01465	NQ504_01465	rpsC	30S ribosomal protein S3	CP102284.1:307772-308425	654	441922	218823	12269.4	5681.68	10494.8	5177.72
transcript_NQ504_01470	NQ504_01470	rplP	50S ribosomal protein L16	CP102284.1:308432-308860	429	181136	107953	7666.54	4273.07	6557.72	3894.05
transcript_NQ504_01475	NQ504_01475	rpmC	50S ribosomal protein L29	CP102284.1:308853-309044	192	157785	80311	14921.6	7102.91	12763.5	6472.88
transcript_NQ504_01480	NQ504_01480	rpsQ	30S ribosomal protein S17	CP102284.1:309075-309338	264	45582	30170	3134.98	1940.56	2681.56	1768.43
transcript_NQ504_01485	NQ504_01485	rplN	50S ribosomal protein L14	CP102284.1:309404-309769	366	71689	49545	3556.47	2298.68	3042.1	2094.79
transcript_NQ504_01490	NQ504_01490	rplX	50S ribosomal protein L24	CP102284.1:309808-310125	318	130906	83145	7474.56	4439.86	6393.51	4046.05
transcript_NQ504_01495	NQ504_01495	rplE	50S ribosomal protein L5	CP102284.1:310157-310696	540	315382	170049	10604.7	5347.39	9070.91	4873.08
transcript_NQ504_01500	NQ504_01500	.	type Z 30S ribosomal protein S14	CP102284.1:310712-310894	183	57825	34723	5737.44	3221.95	4907.63	2936.17
transcript_NQ504_01505	NQ504_01505	rpsH	30S ribosomal protein S8	CP102284.1:310928-311323	396	176664	109448	8100.4	4693.25	6928.84	4276.96
transcript_NQ504_01510	NQ504_01510	rplF	50S ribosomal protein L6	CP102284.1:311358-311891	534	211551	145305	7193.26	4620.62	6152.9	4210.77
transcript_NQ504_01515	NQ504_01515	rplR	50S ribosomal protein L18	CP102284.1:311941-312294	354	160260	90945	8220.04	4362.51	7031.17	3975.56
transcript_NQ504_01520	NQ504_01520	rpsE	30S ribosomal protein S5	CP102284.1:312319-312816	498	173876	111631	6339.61	3806.43	5422.71	3468.8
transcript_NQ504_01525	NQ504_01525	rpmD	50S ribosomal protein L30	CP102284.1:312837-313016	180	66489	40175	6706.97	3790.06	5736.94	3453.88
transcript_NQ504_01530	NQ504_01530	rplO	50S ribosomal protein L15	CP102284.1:313053-313484	432	278580	165641	11709	6510.97	10015.5	5933.45
transcript_NQ504_01535	NQ504_01535	secY	preprotein translocase subunit SecY	CP102284.1:313491-314786	1296	173000	131583	2423.79	1724.08	2073.23	1571.15
transcript_NQ504_01540	NQ504_01540	.	adenylate kinase	CP102284.1:314954-315610	657	14158	19367	391.272	500.545	334.682	456.147
transcript_NQ504_01545	NQ504_01545	infA	translation initiation factor IF-1	CP102284.1:315826-316041	216	95737	66312	8047.82	5213.11	6883.86	4750.71
transcript_NQ504_01550	NQ504_01550	rpmJ	50S ribosomal protein L36	CP102284.1:316079-316189	111	34471	24167	5638.65	3696.99	4823.13	3369.07
transcript_NQ504_01555	NQ504_01555	rpsM	30S ribosomal protein S13	CP102284.1:316215-316577	363	99131	89536	4958.54	4188.42	4241.39	3816.91
transcript_NQ504_01560	NQ504_01560	rpsK	30S ribosomal protein S11	CP102284.1:316607-316990	384	83695	69032	3957.48	3052.68	3385.11	2781.9
transcript_NQ504_01565	NQ504_01565	.	DNA-directed RNA polymerase subunit alpha	CP102284.1:317079-318020	942	639693	366845	12330.3	6612.94	10547	6026.38
transcript_NQ504_01570	NQ504_01570	rplQ	50S ribosomal protein L17	CP102284.1:318054-318434	381	35779	24374	1705.12	1086.31	1458.51	989.959
transcript_NQ504_01575	NQ504_01575	.	hypothetical protein	CP102284.1:318765-319913	1149	4232	17409	66.8618	257.281	57.1916	234.461
transcript_NQ504_01580	NQ504_01580	.	energy-coupling factor ABC transporter ATP-binding protein	CP102284.1:320014-320850	837	3716	4419	80.6001	89.6331	68.9429	81.6826
transcript_NQ504_01585	NQ504_01585	.	energy-coupling factor ABC transporter ATP-binding protein	CP102284.1:320829-321692	864	3894	5688	81.8255	111.78	69.9911	101.865
transcript_NQ504_01590	NQ504_01590	.	energy-coupling factor transporter transmembrane protein EcfT	CP102284.1:321688-322482	795	2905	4911	66.3445	104.893	56.7491	95.5894
transcript_NQ504_01595	NQ504_01595	truA	tRNA pseudouridine(38-40) synthase TruA	CP102284.1:322485-323234	750	6104	8751	147.768	198.117	126.396	180.544
transcript_NQ504_01600	NQ504_01600	rplM	50S ribosomal protein L13	CP102284.1:323393-323833	441	172453	133371	7100.43	5135.5	6073.49	4679.99
transcript_NQ504_01605	NQ504_01605	rpsI	30S ribosomal protein S9	CP102284.1:323855-324244	390	24419	22907	1136.88	997.356	972.457	908.891
transcript_NQ504_01610	NQ504_01610	.	MFS transporter	CP102284.1:324606-325778	1173	870	2037	13.4557	29.4757	11.5096	26.8612
transcript_NQ504_01615	NQ504_01615	.	alpha/beta hydrolase	CP102284.1:326060-327022	963	131	79	2.45843	1.38715	2.10287	1.26411
transcript_NQ504_01620	NQ504_01620	.	response regulator transcription factor	CP102284.1:327161-327901	741	29	55	0.705091	1.24334	0.603113	1.13306
transcript_NQ504_01625	NQ504_01625	.	phosphate ABC transporter substrate-binding protein	CP102284.1:328117-329010	894	16	384	0.322275	7.28745	0.275664	6.64106
transcript_NQ504_01630	NQ504_01630	pstC	phosphate ABC transporter permease subunit PstC	CP102284.1:329094-329999	906	13	135	0.244053	2.52578	0.208755	2.30175
transcript_NQ504_01635	NQ504_01635	pstA	phosphate ABC transporter permease PstA	CP102284.1:329999-330883	885	5	147	0.094771	2.81992	0.081064	2.5698
transcript_NQ504_01640	NQ504_01640	pstB	phosphate ABC transporter ATP-binding protein PstB	CP102284.1:330896-331657	762	28	230	0.658937	5.10415	0.563635	4.65142
transcript_NQ504_01645	NQ504_01645	pstB	phosphate ABC transporter ATP-binding protein PstB	CP102284.1:331670-332422	753	16	209	0.377475	4.70716	0.322881	4.28964
transcript_NQ504_01650	NQ504_01650	phoU	phosphate signaling complex protein PhoU	CP102284.1:332440-333099	660	14	92	0.366016	2.35989	0.313079	2.15057
transcript_NQ504_01655	NQ504_01655	.	sugar O-acetyltransferase	CP102284.1:333153-333686	534	499	376	16.9646	11.9343	14.511	10.8758
transcript_NQ504_01660	NQ504_01660	.	acetyltransferase	CP102284.1:333749-334321	573	2280	3311	72.2309	98.1223	61.7842	89.4189
transcript_NQ504_01665	NQ504_01665	.	DNA topoisomerase 3	CP102284.1:334321-336390	2070	11816	16550	103.641	135.763	88.6517	123.721
transcript_NQ504_01670	NQ504_01670	.	YbaN family protein	CP102284.1:336557-336814	258	110	34	7.72324	2.21209	6.60623	2.01587
transcript_NQ504_01675	NQ504_01675	.	AAA family ATPase	CP102284.1:336909-339086	2178	3682	3855	30.694	30.0528	26.2547	27.3871
transcript_NQ504_01680	NQ504_01680	.	threonine/serine exporter family protein	CP102284.1:339348-340724	1377	6460	13455	85.1815	165.92	72.8616	151.203
transcript_NQ504_01685	NQ504_01685	.	undecaprenyl-diphosphate phosphatase	CP102284.1:340815-341666	852	11856	10021	252.654	199.725	216.113	182.01
transcript_NQ504_01690	NQ504_01690	.	transposase	CP102284.1:342553-343308	756	979	1310	23.5026	29.418	20.1034	26.8086
transcript_NQ504_01695	NQ504_01695	.	L-lactate dehydrogenase	CP102284.1:343756-344670	915	15587	10865	309.3	201.629	264.566	183.744
transcript_NQ504_01700	NQ504_01700	.	RNA-guided endonuclease TnpB family protein	CP102284.1:344947-346206	1260	14248	18900	205.323	254.706	175.627	232.114
transcript_NQ504_01705	NQ504_01705	.	TetR family transcriptional regulator	CP102284.1:346388-346915	528	7280	8443	250.351	271.522	214.142	247.438
transcript_NQ504_01710	NQ504_01710	.	flavocytochrome c	CP102284.1:346992-348362	1371	23420	30491	310.164	377.647	265.305	344.15
transcript_NQ504_01715	NQ504_01715	.	hypothetical protein	CP102284.1:348470-348667	198	82	93	7.46555	7.91661	6.38581	7.21441
transcript_NQ504_01720	NQ504_01720	.	ATP-dependent DNA helicase	CP102284.1:348670-351021	2352	2373	3141	18.3123	22.676	15.6638	20.6647
transcript_NQ504_01725	NQ504_01725	.	TIGR02452 family protein	CP102284.1:351243-352013	771	1751	1625	41.236	35.7695	35.272	32.5968
transcript_NQ504_01730	NQ504_01730	.	ABC transporter ATP-binding protein/permease	CP102284.1:352213-353940	1728	7854	6499	82.5185	63.858	70.5838	58.1939
transcript_NQ504_01735	NQ504_01735	.	ABC transporter ATP-binding protein/permease	CP102284.1:353944-355797	1854	9519	8432	93.2179	77.2259	79.7358	70.376
transcript_NQ504_01740	NQ504_01740	.	GNAT family N-acetyltransferase	CP102284.1:356280-356705	426	822	1288	35.0251	51.3388	29.9594	46.7851
transcript_NQ504_01745	NQ504_01745	.	alpha/beta hydrolase	CP102284.1:356809-357687	879	2303	2149	47.5689	41.5149	40.689	37.8325
transcript_NQ504_01750	NQ504_01750	.	hypothetical protein	CP102284.1:357785-357922	138	968	1831	127.319	225.189	108.905	205.215
transcript_NQ504_01755	NQ504_01755	.	oleate hydratase	CP102284.1:358105-359874	1770	9385	10923	96.2703	104.784	82.3467	95.4901
transcript_NQ504_01760	NQ504_01760	.	LemA family protein	CP102284.1:360033-360584	552	24858	35611	817.648	1095.47	699.391	998.298
transcript_NQ504_01765	NQ504_01765	htpX	zinc metalloprotease HtpX	CP102284.1:360607-361497	891	33788	47990	688.551	914.602	588.966	833.477
transcript_NQ504_01770	NQ504_01770	.	UDP-N-acetylmuramoyl-tripeptide--D-alanyl-D-alanine ligase	CP102284.1:361651-363015	1365	37687	41095	501.315	511.233	428.809	465.887
transcript_NQ504_01775	NQ504_01775	.	DEAD/DEAH box helicase	CP102284.1:363184-364674	1491	47617	38715	579.87	440.922	496.004	401.812
transcript_NQ504_01780	NQ504_01780	acpS	holo-ACP synthase	CP102284.1:364797-365159	363	12859	10958	643.202	512.596	550.175	467.129
transcript_NQ504_01785	NQ504_01785	alr	alanine racemase	CP102284.1:365184-366305	1122	63978	54277	1035.36	821.45	885.613	748.588
transcript_NQ504_01790	NQ504_01790	.	hypothetical protein	CP102284.1:366391-366621	231	19875	26314	1562.22	1934.3	1336.28	1762.73
transcript_NQ504_01795	NQ504_01795	.	type II toxin-antitoxin system PemK/MazF family toxin	CP102284.1:366671-367039	369	31498	43127	1549.89	1984.64	1325.73	1808.6
transcript_NQ504_01800	NQ504_01800	.	GntR family transcriptional regulator	CP102284.1:367143-367847	705	28776	43548	741.119	1048.92	633.931	955.877
transcript_NQ504_01805	NQ504_01805	.	hypothetical protein	CP102284.1:367877-368086	210	1477	2702	127.675	218.46	109.209	199.083
transcript_NQ504_01810	NQ504_01810	cbpA	cyclic di-AMP binding protein CbpA	CP102284.1:368692-369324	633	4179	4862	119.864	130.406	102.528	118.839
transcript_NQ504_01815	NQ504_01815	.	L-lactate dehydrogenase	CP102284.1:369664-370632	969	117324	301689	2198.43	5286.87	1880.47	4817.93
transcript_NQ504_01820	NQ504_01820	pth	aminoacyl-tRNA hydrolase	CP102284.1:370966-371526	561	9763	9154	315.962	277.08	270.264	252.503
transcript_NQ504_01825	NQ504_01825	mfd	transcription-repair coupling factor	CP102284.1:371542-375078	3537	26317	29118	135.095	139.792	115.556	127.393
transcript_NQ504_01830	NQ504_01830	.	polysaccharide biosynthesis protein	CP102284.1:375082-376656	1575	12413	11874	143.101	128.011	122.404	116.656
transcript_NQ504_01835	NQ504_01835	.	RNA-binding S4 domain-containing protein	CP102284.1:376669-376935	267	4544	3600	309.006	228.914	264.315	208.61
transcript_NQ504_01840	NQ504_01840	.	septum formation initiator family protein	CP102284.1:377010-377402	393	11048	9439	510.412	407.805	436.591	371.633
transcript_NQ504_01845	NQ504_01845	.	S1 domain-containing RNA-binding protein	CP102284.1:377496-377987	492	20325	21329	750.091	736.132	641.605	670.837
transcript_NQ504_01850	NQ504_01850	tilS	tRNA lysidine(34) synthetase TilS	CP102284.1:378493-379836	1344	5878	10535	79.3998	133.095	67.9162	121.29
transcript_NQ504_01855	NQ504_01855	hpt	hypoxanthine phosphoribosyltransferase	CP102284.1:379867-380406	540	10176	13075	342.156	411.152	292.67	374.683
transcript_NQ504_01860	NQ504_01860	ftsH	ATP-dependent zinc metalloprotease FtsH	CP102284.1:380506-382629	2124	123105	134596	1052.38	1076.06	900.176	980.617
transcript_NQ504_01865	NQ504_01865	.	hypothetical protein	CP102284.1:382794-383024	231	987	540	77.5213	39.6956	66.3093	36.1746
transcript_NQ504_01870	NQ504_01870	hslO	Hsp33 family molecular chaperone HslO	CP102284.1:383332-384216	885	6541	5128	134.2	98.3856	114.791	89.6589
transcript_NQ504_01875	NQ504_01875	dusB	tRNA dihydrouridine synthase DusB	CP102284.1:384232-385218	987	33293	20493	612.477	352.572	523.894	321.299
transcript_NQ504_01880	NQ504_01880	lysS	lysine--tRNA ligase	CP102284.1:385290-386780	1491	30413	33938	370.362	386.516	316.797	352.232
transcript_NQ504_01885	NQ504_01885	.	IS256 family transposase	CP102284.1:387118-388353	1236	3539	4134	51.9874	56.7876	44.4685	51.7506
transcript_NQ504_01890	NQ504_01890	.	phospholipase D-like domain-containing protein	CP102284.1:388723-389091	369	215	453	10.5701	20.8199	9.04133	18.9732
transcript_NQ504_01895	NQ504_01895	.	response regulator transcription factor	CP102284.1:389225-389932	708	132	1116	3.37524	26.7612	2.88708	24.3875
transcript_NQ504_01900	NQ504_01900	.	HAMP domain-containing histidine kinase	CP102284.1:389935-390975	1041	1718	2695	29.9609	43.9611	25.6276	40.0618
transcript_NQ504_01905	NQ504_01905	.	FUSC family protein	CP102284.1:391012-392073	1062	1418	2689	24.2307	42.9868	20.7262	39.1739
transcript_NQ504_01910	NQ504_01910	.	gamma-glutamyl-gamma-aminobutyrate hydrolase family protein	CP102284.1:393057-393803	747	141	704	3.42189	16.0018	2.92698	14.5824
transcript_NQ504_01915	NQ504_01915	.	16S ribosomal RNA	CP102284.1:394358-395920	1563	838839	897039	9744.81	9745.76	8335.42	8881.31
transcript_NQ504_01920	NQ504_01920	.	23S ribosomal RNA	CP102284.1:396135-399048	2914	2662824	3147169	16592.3	18339.8	14192.6	16713
transcript_NQ504_01925	NQ504_01925	rrf	5S ribosomal RNA	CP102284.1:399124-399240	117	2947	2331	457.277	338.304	391.141	308.296
transcript_NQ504_01930	NQ504_01930	.	tRNA-Asn	CP102284.1:399249-399321	73	822	578	204.265	134.429	174.722	122.505
transcript_NQ504_01935	NQ504_01935	.	tRNA-Glu	CP102284.1:399349-399420	72	849	578	213.974	136.147	183.027	124.071
transcript_NQ504_01940	NQ504_01940	.	tRNA-Thr	CP102284.1:399425-399497	73	738	478	183.382	111.14	156.859	101.282
transcript_NQ504_01945	NQ504_01945	.	asparaginase	CP102284.1:399983-400960	978	536	2244	9.93993	38.9551	8.50231	35.4998
transcript_NQ504_01950	NQ504_01950	.	peptide MFS transporter	CP102284.1:401435-402901	1467	15734	40249	194.742	465.892	166.576	424.568
transcript_NQ504_01955	NQ504_01955	.	tRNA-Tyr	CP102284.1:403126-403211	86	65	109	13.6839	21.4306	11.7048	19.5297
transcript_NQ504_01960	NQ504_01960	.	tRNA-Gln	CP102284.1:403216-403287	72	22	32	5.53312	7.51909	4.73286	6.85215
transcript_NQ504_01965	NQ504_01965	proC	pyrroline-5-carboxylate reductase	CP102284.1:403471-404265	795	5462	10755	124.733	229.708	106.693	209.333
transcript_NQ504_01970	NQ504_01970	nagA	N-acetylglucosamine-6-phosphate deacetylase	CP102284.1:404345-405478	1134	13079	18904	209.414	283.069	179.127	257.961
transcript_NQ504_01975	NQ504_01975	.	GntR family transcriptional regulator	CP102284.1:405507-406202	696	7739	11146	201.889	271.917	172.69	247.798
transcript_NQ504_01980	NQ504_01980	.	WecB/TagA/CpsF family glycosyltransferase	CP102284.1:406550-407281	732	656	1079	16.2557	25.0208	13.9046	22.8014
transcript_NQ504_01985	NQ504_01985	nadE	ammonia-dependent NAD(+) synthetase	CP102284.1:407433-408257	825	15716	21826	345.877	449.226	295.853	409.38
transcript_NQ504_01990	NQ504_01990	.	hypothetical protein	CP102284.1:408273-408692	420	8356	9566	361.204	386.741	308.963	352.437
transcript_NQ504_01995	NQ504_01995	.	RNA-binding transcriptional accessory protein	CP102284.1:408784-410958	2175	11386	13180	95.0511	102.9	81.3038	93.7725
transcript_NQ504_02000	NQ504_02000	.	SprT family protein	CP102284.1:410954-411418	465	1305	1540	50.9299	56.216	43.5639	51.2297
transcript_NQ504_02005	NQ504_02005	.	tRNA-Leu	CP102284.1:411480-411564	85	93	78	19.7458	15.4916	16.89	14.1175
transcript_NQ504_02010	NQ504_02010	.	tRNA-Leu	CP102284.1:411684-411768	85	71	56	15.0335	11.0352	12.8592	10.0564
transcript_NQ504_02015	NQ504_02015	.	ketoacyl-ACP synthase III	CP102284.1:411907-412872	966	4288	3300	80.5851	58.006	68.93	52.8609
transcript_NQ504_02020	NQ504_02020	.	LCP family protein	CP102284.1:413224-414261	1038	7063	6588	123.544	107.766	105.676	98.2069
transcript_NQ504_02025	NQ504_02025	.	AEC family transporter	CP102284.1:414477-415418	942	2049	2089	39.4857	37.6477	33.7749	34.3083
transcript_NQ504_02030	NQ504_02030	.	NlpC/P60 family protein	CP102284.1:415836-416963	1128	64974	127999	1045.87	1926.9	894.608	1755.98
transcript_NQ504_02035	NQ504_02035	.	FIST domain containing protein	CP102284.1:417178-418203	1026	449	1971	7.93182	32.6101	6.78464	29.7176
transcript_NQ504_02040	NQ504_02040	.	methyl-accepting chemotaxis protein	CP102284.1:418226-419200	975	361	1750	6.71294	30.4712	5.74204	27.7684
transcript_NQ504_02045	NQ504_02045	.	2,3-bisphosphoglycerate-dependent phosphoglycerate mutase	CP102284.1:419303-419971	669	3344	3825	90.7336	97.0768	77.6107	88.4662
transcript_NQ504_02050	NQ504_02050	.	C1 family peptidase	CP102284.1:420039-421373	1335	56810	47654	772.664	606.144	660.914	552.379
transcript_NQ504_02055	NQ504_02055	rpiA	ribose-5-phosphate isomerase RpiA	CP102284.1:421458-422138	681	4877	7585	130.016	189.12	111.212	172.345
transcript_NQ504_02060	NQ504_02060	.	N-acetyltransferase	CP102284.1:422157-422435	279	3529	4007	229.62	243.833	196.41	222.205
transcript_NQ504_02065	NQ504_02065	.	dUTP diphosphatase	CP102284.1:422643-423176	534	1640	2847	55.7334	90.5168	47.6726	82.488
transcript_NQ504_02070	NQ504_02070	radA	DNA repair protein RadA	CP102284.1:423257-424627	1371	9747	10292	129.082	127.467	110.413	116.161
transcript_NQ504_02075	NQ504_02075	.	PIN/TRAM domain-containing protein	CP102284.1:424652-425758	1107	9199	10955	150.884	168.044	129.062	153.138
transcript_NQ504_02080	NQ504_02080	gltX	glutamate--tRNA ligase	CP102284.1:425865-427352	1488	47355	56299	577.851	642.474	494.276	585.486
transcript_NQ504_02085	NQ504_02085	tnpA	IS200/IS605 family transposase	CP102284.1:427496-427930	435	5462	4919	227.967	192	194.996	174.97
transcript_NQ504_02090	NQ504_02090	.	transposase	CP102284.1:427930-429108	1179	17261	12795	265.827	184.284	227.38	167.938
transcript_NQ504_02095	NQ504_02095	cysS	cysteine--tRNA ligase	CP102284.1:429293-430702	1410	30196	24766	388.843	298.263	332.605	271.807
transcript_NQ504_02100	NQ504_02100	.	Mini-ribonuclease 3	CP102284.1:430709-431098	390	6380	5986	296.998	260.622	254.043	237.505
transcript_NQ504_02105	NQ504_02105	rlmB	23S rRNA (guanosine(2251)-2'-O)-methyltransferase RlmB	CP102284.1:431104-431847	744	6989	7288	170.56	166.332	145.892	151.579
transcript_NQ504_02110	NQ504_02110	.	NYN domain-containing protein	CP102284.1:431853-432380	528	18822	15516	647.254	498.989	553.642	454.729
transcript_NQ504_02115	NQ504_02115	rpmG	50S ribosomal protein L33	CP102284.1:432438-432584	147	23076	15072	2850.3	1740.96	2438.06	1586.54
transcript_NQ504_02120	NQ504_02120	secE	preprotein translocase subunit SecE	CP102284.1:432605-432769	165	438	298	48.102	30.6214	41.145	27.9053
transcript_NQ504_02125	NQ504_02125	nusG	transcription termination/antitermination protein NusG	CP102284.1:432888-433433	546	8565	6922	284.827	215.273	243.633	196.178
transcript_NQ504_02130	NQ504_02130	.	C69 family dipeptidase	CP102284.1:433531-434937	1407	19472	17699	251.275	213.608	214.933	194.661
transcript_NQ504_02135	NQ504_02135	.	iron-containing alcohol dehydrogenase family protein	CP102284.1:435284-436363	1080	77230	30893	1298.41	485.735	1110.62	442.651
transcript_NQ504_02140	NQ504_02140	rplK	50S ribosomal protein L11	CP102284.1:436543-436965	423	256486	227718	11009.7	9141.55	9417.4	8330.7
transcript_NQ504_02145	NQ504_02145	rplA	50S ribosomal protein L1	CP102284.1:437079-437768	690	90247	99032	2374.85	2437.19	2031.38	2221.01
transcript_NQ504_02150	NQ504_02150	rplJ	50S ribosomal protein L10	CP102284.1:437989-438489	501	245563	181267	8899.77	6143.9	7612.59	5598.94
transcript_NQ504_02155	NQ504_02155	rplL	50S ribosomal protein L7/L12	CP102284.1:438554-438916	363	39684	34308	1984.98	1604.91	1697.89	1462.56
transcript_NQ504_02160	NQ504_02160	mprF	bifunctional lysylphosphatidylglycerol flippase/synthetase MprF	CP102284.1:439510-442080	2571	4789	7616	33.8164	50.2996	28.9255	45.8381
transcript_NQ504_02165	NQ504_02165	.	acetate kinase	CP102284.1:442153-443322	1170	5035	9155	78.125	132.871	66.8258	121.085
transcript_NQ504_02170	NQ504_02170	.	exonuclease SbcCD subunit D	CP102284.1:443472-444596	1125	33490	29643	540.522	447.423	462.346	407.737
transcript_NQ504_02175	NQ504_02175	.	SMC family ATPase	CP102284.1:444596-447697	3102	114030	109273	667.466	598.181	570.931	545.123
transcript_NQ504_02180	NQ504_02180	.	metal-dependent hydrolase	CP102284.1:447728-448315	588	31104	25833	960.48	746.023	821.566	679.851
transcript_NQ504_02185	NQ504_02185	.	transcriptional repressor	CP102284.1:448406-448864	459	23169	25537	916.519	944.75	783.962	860.951
transcript_NQ504_02190	NQ504_02190	tyrS	tyrosine--tRNA ligase	CP102284.1:449170-450423	1254	16320	16069	236.293	217.589	202.118	198.289
transcript_NQ504_02195	NQ504_02195	.	16S ribosomal RNA	CP102284.1:450934-452496	1563	321318	317722	3732.76	3451.84	3192.89	3145.67
transcript_NQ504_02200	NQ504_02200	.	tRNA-Ile	CP102284.1:452587-452660	74	3329	2409	816.637	552.653	698.526	503.633
transcript_NQ504_02205	NQ504_02205	.	tRNA-Ala	CP102284.1:452670-452742	73	5220	3079	1298.19	716.219	1110.43	652.691
transcript_NQ504_02210	NQ504_02210	.	23S ribosomal RNA	CP102284.1:452910-455823	2914	1804601	2251634	11244.6	13121.1	9618.32	11957.3
transcript_NQ504_02215	NQ504_02215	rrf	5S ribosomal RNA	CP102284.1:455899-456015	117	1450	973	225.025	141.194	192.479	128.67
transcript_NQ504_02220	NQ504_02220	.	tRNA-Gly	CP102284.1:456021-456092	72	519	336	130.637	79.17	111.743	72.1476
transcript_NQ504_02225	NQ504_02225	rrf	5S ribosomal RNA	CP102284.1:456131-456247	117	2656	1308	412.066	189.73	352.469	172.901
transcript_NQ504_02230	NQ504_02230	gltB	glutamate synthase large subunit	CP102284.1:456829-461280	4452	75788	86379	309.097	329.468	264.392	300.244
transcript_NQ504_02235	NQ504_02235	.	glutamate synthase subunit beta	CP102284.1:461301-462731	1431	43426	46565	551.004	552.559	471.312	503.547
transcript_NQ504_02240	NQ504_02240	.	sigma-70 family RNA polymerase sigma factor	CP102284.1:463083-463535	453	48250	2499	1933.95	93.6496	1654.24	85.3429
transcript_NQ504_02245	NQ504_02245	.	hypothetical protein	CP102284.1:464053-464250	198	86	33	7.88333	2.78374	6.74316	2.53683
transcript_NQ504_02250	NQ504_02250	.	hypothetical protein	CP102284.1:464285-464473	189	59	23	5.61239	2.06308	4.80067	1.88009
transcript_NQ504_02255	NQ504_02255	.	hypothetical protein	CP102284.1:465612-465893	282	91	77	5.79556	4.60009	4.95735	4.19207
transcript_NQ504_02260	NQ504_02260	.	hypothetical protein	CP102284.1:465883-466113	231	61	43	4.79118	3.11487	4.09823	2.83858
transcript_NQ504_02265	NQ504_02265	.	hypothetical protein	CP102284.1:466221-466436	216	18	17	1.45052	1.32123	1.24073	1.20404
transcript_NQ504_02270	NQ504_02270	.	site-specific integrase	CP102284.1:466690-467805	1116	3612	2811	58.7633	42.7651	50.2643	38.9719
transcript_NQ504_02275	NQ504_02275	.	DUF4041 domain-containing protein	CP102284.1:467971-469248	1278	14757	13684	209.649	181.818	179.327	165.691
transcript_NQ504_02280	NQ504_02280	.	ImmA/IrrE family metallo-endopeptidase	CP102284.1:469264-469686	423	3922	3167	168.349	127.099	144	115.825
transcript_NQ504_02285	NQ504_02285	.	helix-turn-helix domain-containing protein	CP102284.1:469696-470076	381	2343	1923	111.632	85.6822	95.4864	78.0822
transcript_NQ504_02290	NQ504_02290	.	XRE family transcriptional regulator	CP102284.1:470388-470576	189	1605	1506	154.181	135.289	131.882	123.289
transcript_NQ504_02295	NQ504_02295	.	ORF6N domain-containing protein	CP102284.1:470595-471389	795	5937	6811	135.588	145.464	115.978	132.561
transcript_NQ504_02300	NQ504_02300	.	DUF771 domain-containing protein	CP102284.1:471389-471730	342	3505	3414	186.061	169.502	159.151	154.467
transcript_NQ504_02305	NQ504_02305	.	DUF771 domain-containing protein	CP102284.1:471745-472065	321	2602	2128	147.17	112.53	125.885	102.549
transcript_NQ504_02310	NQ504_02310	.	hypothetical protein	CP102284.1:472081-472395	315	3332	2411	192.043	129.953	164.268	118.426
transcript_NQ504_02315	NQ504_02315	.	tRNA (guanine-N1)-methyltransferase	CP102284.1:472395-472577	183	809	543	80.2545	50.3777	68.6473	45.9092
transcript_NQ504_02320	NQ504_02320	.	peptide ABC transporter substrate-binding protein	CP102284.1:472585-472755	171	234	278	24.7944	27.5779	21.2084	25.1318
transcript_NQ504_02325	NQ504_02325	.	DUF1351 domain-containing protein	CP102284.1:472840-473712	873	7133	7903	148.34	153.716	126.886	140.081
transcript_NQ504_02330	NQ504_02330	.	ERF family protein	CP102284.1:473728-474405	678	4340	4881	116.227	122.236	99.4171	111.394
transcript_NQ504_02335	NQ504_02335	.	DnaD domain protein	CP102284.1:474452-475267	816	12419	10169	276.333	211.604	236.367	192.835
transcript_NQ504_02340	NQ504_02340	.	ATP-binding protein	CP102284.1:475272-476042	771	10271	10415	241.884	229.385	206.901	209.039
transcript_NQ504_02345	NQ504_02345	.	hypothetical protein	CP102284.1:476122-476325	204	1930	2400	171.763	199.693	146.921	181.981
transcript_NQ504_02350	NQ504_02350	.	DUF1064 domain-containing protein	CP102284.1:476328-476783	456	2978	3929	118.551	146.299	101.405	133.323
transcript_NQ504_02355	NQ504_02355	.	tRNA-Ile	CP102284.1:476822-476894	73	40	51	9.9308	11.6562	8.4945	10.6223
transcript_NQ504_02360	NQ504_02360	.	hypothetical protein	CP102284.1:477364-477786	423	7880	6664	338.209	267.494	289.293	243.768
transcript_NQ504_02365	NQ504_02365	.	hypothetical protein	CP102284.1:477923-478219	297	4948	4023	302.492	230.005	258.742	209.604
transcript_NQ504_02370	NQ504_02370	.	DNA repair protein	CP102284.1:478289-478549	261	3151	3450	219.206	224.427	187.502	204.52
transcript_NQ504_02375	NQ504_02375	.	hypothetical protein	CP102284.1:478577-478990	414	5341	6187	234.248	253.743	200.369	231.236
transcript_NQ504_02380	NQ504_02380	.	HNH endonuclease	CP102284.1:479197-479529	333	843	1563	45.9264	79.7035	39.2841	72.6339
transcript_NQ504_02385	NQ504_02385	.	hypothetical protein	CP102284.1:479677-480873	1197	3506	6912	53.1823	98.0452	45.4905	89.3487
transcript_NQ504_02390	NQ504_02390	.	hypothetical protein	CP102284.1:480869-482077	1209	8091	13171	121.512	184.979	103.937	168.572
transcript_NQ504_02395	NQ504_02395	.	CPCC family cysteine-rich protein	CP102284.1:482046-482249	204	1462	2491	130.047	207.329	111.238	188.939
transcript_NQ504_02400	NQ504_02400	.	hypothetical protein	CP102284.1:482312-482572	261	2576	3295	179.157	214.359	153.246	195.346
transcript_NQ504_02405	NQ504_02405	.	DUF6275 family protein	CP102284.1:482578-482826	249	1608	2398	117.195	163.495	100.245	148.993
transcript_NQ504_02410	NQ504_02410	.	terminase	CP102284.1:482896-484305	1410	11598	21244	149.347	255.842	127.747	233.149
transcript_NQ504_02415	NQ504_02415	.	DUF4355 domain-containing protein	CP102284.1:484387-484836	450	6801	10217	274.409	385.539	234.721	351.342
transcript_NQ504_02420	NQ504_02420	.	phage major capsid protein	CP102284.1:484860-485756	897	5986	8639	121.163	163.542	103.639	149.036
transcript_NQ504_02425	NQ504_02425	.	phage Gp19/Gp15/Gp42 family protein	CP102284.1:485790-486179	390	6237	9430	290.366	410.56	248.37	374.144
transcript_NQ504_02430	NQ504_02430	.	hypothetical protein	CP102284.1:486175-486510	336	1839	3304	99.3472	166.959	84.9786	152.15
transcript_NQ504_02435	NQ504_02435	.	hypothetical protein	CP102284.1:486506-486751	246	2661	4143	196.358	285.943	167.959	260.58
transcript_NQ504_02440	NQ504_02440	.	hypothetical protein	CP102284.1:486747-487088	342	5660	7757	300.467	385.103	257.01	350.945
transcript_NQ504_02445	NQ504_02445	.	phage tail protein	CP102284.1:487094-487672	579	8530	14213	267.496	416.83	228.808	379.858
transcript_NQ504_02450	NQ504_02450	.	hypothetical protein	CP102284.1:487675-487929	255	2428	3418	172.837	227.589	147.839	207.402
transcript_NQ504_02455	NQ504_02455	.	DUF5361 domain-containing protein	CP102284.1:487971-488327	357	1831	3404	93.1093	161.882	79.6429	147.523
transcript_NQ504_02460	NQ504_02460	.	phage tail protein	CP102284.1:488320-490524	2205	8340	15817	68.6696	121.802	58.7379	110.998
transcript_NQ504_02465	NQ504_02465	.	phage tail family protein	CP102284.1:490542-491279	738	5581	9565	137.293	220.074	117.437	200.554
transcript_NQ504_02470	NQ504_02470	.	phage tail protein	CP102284.1:491279-495796	4518	23342	39169	93.8073	147.214	80.24	134.156
transcript_NQ504_02475	NQ504_02475	.	hypothetical protein	CP102284.1:495816-496127	312	3253	5271	189.308	286.827	161.928	261.385
transcript_NQ504_02480	NQ504_02480	.	hypothetical protein	CP102284.1:496130-496270	141	626	1151	80.5506	138.545	68.9005	126.256
transcript_NQ504_02485	NQ504_02485	.	hypothetical protein	CP102284.1:496276-496518	243	899	1596	67.1172	111.517	57.4101	101.626
transcript_NQ504_02490	NQ504_02490	.	hypothetical protein	CP102284.1:496567-496884	318	1801	3160	102.794	168.707	87.9268	153.742
transcript_NQ504_02495	NQ504_02495	.	hypothetical protein	CP102284.1:496884-497186	303	1098	2113	65.7461	118.399	56.2372	107.897
transcript_NQ504_02500	NQ504_02500	.	LysM peptidoglycan-binding domain-containing protein	CP102284.1:497173-498441	1269	3525	7527	50.4312	100.72	43.1373	91.7862
transcript_NQ504_02505	NQ504_02505	.	hypothetical protein	CP102284.1:498676-498807	132	170	160	23.3223	20.5615	19.9492	18.7377
transcript_NQ504_02510	NQ504_02510	.	hypothetical protein	CP102284.1:499015-499191	177	1295	1760	132.766	168.804	113.564	153.831
transcript_NQ504_02515	NQ504_02515	.	tRNA-Thr	CP102284.1:499378-499450	73	39	68	9.5811	15.811	8.19538	14.4086
transcript_NQ504_02520	NQ504_02520	.	AAA family ATPase	CP102284.1:499508-501784	2277	34027	41025	271.336	305.946	232.093	278.809
transcript_NQ504_02525	NQ504_02525	.	cation diffusion facilitator family transporter	CP102284.1:501812-502849	1038	10206	14164	178.53	231.71	152.709	211.157
transcript_NQ504_02530	NQ504_02530	.	hypothetical protein	CP102284.1:502968-504059	1092	22969	21778	381.917	338.648	326.68	308.61
transcript_NQ504_02535	NQ504_02535	trpS	tryptophan--tRNA ligase	CP102284.1:504321-505340	1020	10251	11864	182.466	197.503	156.076	179.984
transcript_NQ504_02540	NQ504_02540	.	Ppx/GppA family phosphatase	CP102284.1:505359-506282	924	12122	12333	238.19	226.644	203.74	206.541
transcript_NQ504_02545	NQ504_02545	.	transporter substrate-binding domain-containing protein	CP102284.1:506565-507341	777	2838	2830	66.3121	61.8416	56.7214	56.3563
transcript_NQ504_02550	NQ504_02550	.	hydroxymethylglutaryl-CoA reductase, degradative	CP102284.1:507412-508680	1269	4635	6404	66.3069	85.6895	56.7169	78.0889
transcript_NQ504_02555	NQ504_02555	.	NAD-dependent protein deacylase	CP102284.1:508676-509380	705	3143	4101	80.9296	98.7573	69.2247	89.9976
transcript_NQ504_02560	NQ504_02560	.	alpha/beta hydrolase	CP102284.1:509392-510108	717	5586	6139	141.454	145.386	120.995	132.491
transcript_NQ504_02565	NQ504_02565	metG	methionine--tRNA ligase	CP102284.1:510210-512237	2028	39716	47482	355.585	397.574	304.157	362.31
transcript_NQ504_02570	NQ504_02570	.	TatD family hydrolase	CP102284.1:512352-513119	768	3758	3491	88.8456	77.1874	75.9958	70.341
transcript_NQ504_02575	NQ504_02575	rnmV	ribonuclease M5	CP102284.1:513124-513672	549	4671	4451	154.483	137.665	132.14	125.454
transcript_NQ504_02580	NQ504_02580	rsmA	16S rRNA (adenine(1518)-N(6)/adenine(1519)-N(6))-dimethyltransferase RsmA	CP102284.1:513677-514564	888	3943	4888	80.6241	93.4562	68.9634	85.1667
transcript_NQ504_02585	NQ504_02585	.	Veg family protein	CP102284.1:514665-514907	243	2869	2473	214.363	172.753	183.359	157.43
transcript_NQ504_02590	NQ504_02590	.	TetR/AcrR family transcriptional regulator	CP102284.1:515115-515678	564	2594	3588	83.4976	108.014	71.4213	98.4329
transcript_NQ504_02595	NQ504_02595	aroE	shikimate dehydrogenase	CP102284.1:515916-516788	873	14691	5363	305.54	104.302	261.349	95.0503
transcript_NQ504_02600	NQ504_02600	aroD	type I 3-dehydroquinate dehydratase	CP102284.1:516794-517543	750	14308	4832	346.373	109.382	296.277	99.6798
transcript_NQ504_02605	NQ504_02605	.	transposase family protein	CP102284.1:517902-518480	579	2810	1165	88.1065	34.1602	75.3636	31.1302
transcript_NQ504_02610	NQ504_02610	ispE	4-(cytidine 5'-diphospho)-2-C-methyl-D-erythritol kinase	CP102284.1:518589-519449	861	10153	14074	214.1	277.564	183.134	252.944
transcript_NQ504_02615	NQ504_02615	.	glycerate kinase	CP102284.1:519508-520641	1134	2322	4161	37.1674	62.3049	31.7919	56.7785
transcript_NQ504_02620	NQ504_02620	argH	argininosuccinate lyase	CP102284.1:520796-522172	1377	5419	4433	71.4456	54.6633	61.1124	49.8147
transcript_NQ504_02625	NQ504_02625	.	argininosuccinate synthase	CP102284.1:522175-523374	1200	3387	3039	51.2424	42.9973	43.8312	39.1835
transcript_NQ504_02630	NQ504_02630	.	alpha-glucosidase	CP102284.1:523590-525212	1623	1086	1246	12.1468	13.0265	10.39	11.871
transcript_NQ504_02635	NQ504_02635	purR	pur operon repressor	CP102284.1:525451-526281	831	16397	17692	358.259	361.511	306.444	329.445
transcript_NQ504_02640	NQ504_02640	glmU	bifunctional UDP-N-acetylglucosamine diphosphorylase/glucosamine-1-phosphate N-acetyltransferase GlmU	CP102284.1:526325-527728	1404	52280	55337	676.107	669.286	578.322	609.921
transcript_NQ504_02645	NQ504_02645	.	ribose-phosphate diphosphokinase	CP102284.1:527810-528787	978	15692	21589	291.335	374.837	249.199	341.589
transcript_NQ504_02650	NQ504_02650	.	hypothetical protein	CP102284.1:529215-529394	180	492	699	49.5348	65.8587	42.3705	60.0171
transcript_NQ504_02655	NQ504_02655	.	hypothetical protein	CP102284.1:529568-529786	219	525	664	43.4557	51.4845	37.1707	46.9179
transcript_NQ504_02660	NQ504_02660	.	hypothetical protein	CP102284.1:529914-530579	666	2400	3977	65.4133	101.391	55.9526	92.3974
transcript_NQ504_02665	NQ504_02665	.	ATP-binding cassette domain-containing protein	CP102284.1:530689-532314	1626	6327	14612	70.6521	152.59	60.4337	139.056
transcript_NQ504_02670	NQ504_02670	.	hypothetical protein	CP102284.1:532531-533400	870	3542	7421	73.9144	144.832	63.2241	131.986
transcript_NQ504_02675	NQ504_02675	.	biotin--[acetyl-CoA-carboxylase] ligase	CP102284.1:534196-535161	966	5437	13795	102.194	242.483	87.4133	220.975
transcript_NQ504_02680	NQ504_02680	.	transposase	CP102284.1:535366-535503	138	1433	2121	188.465	260.871	161.207	237.732
transcript_NQ504_02685	NQ504_02685	.	IS607 family transposase	CP102284.1:535503-536135	633	8434	9331	241.918	250.292	206.93	228.091
transcript_NQ504_02690	NQ504_02690	.	biotin--[acetyl-CoA-carboxylase] ligase	CP102284.1:536275-537255	981	1888	223	34.9298	3.85944	29.8779	3.51711
transcript_NQ504_02695	NQ504_02695	.	YibE/F family protein	CP102284.1:537394-538506	1113	9142	12142	149.137	185.238	127.568	168.807
transcript_NQ504_02700	NQ504_02700	.	YibE/F family protein	CP102284.1:538496-539260	765	10025	12910	237.937	286.551	203.524	261.134
transcript_NQ504_02705	NQ504_02705	.	hypothetical protein	CP102284.1:539278-540213	936	14683	16732	284.834	303.537	243.638	276.613
transcript_NQ504_02710	NQ504_02710	.	DUF3899 domain-containing protein	CP102284.1:540602-540967	366	1011	1355	50.1399	62.8651	42.8881	57.289
transcript_NQ504_02715	NQ504_02715	.	HD domain-containing protein	CP102284.1:540986-542290	1305	2856	4043	39.7361	52.6018	33.9891	47.936
transcript_NQ504_02720	NQ504_02720	.	DUF1934 domain-containing protein	CP102284.1:542387-542800	414	2283	2746	100.116	112.604	85.6361	102.616
transcript_NQ504_02725	NQ504_02725	rpoE	DNA-directed RNA polymerase subunit delta	CP102284.1:542853-543437	585	26068	30849	809.105	895.45	692.084	816.024
transcript_NQ504_02730	NQ504_02730	.	CTP synthase	CP102284.1:543608-545203	1596	19519	21860	222.053	232.579	189.938	211.949
transcript_NQ504_02735	NQ504_02735	.	ABC transporter ATP-binding protein	CP102284.1:545396-546064	669	24726	26675	671.065	677.061	574.009	617.006
transcript_NQ504_02740	NQ504_02740	.	FtsX-like permease family protein	CP102284.1:546072-547112	1041	21348	25953	372.351	423.343	318.498	385.793
transcript_NQ504_02745	NQ504_02745	.	UDP-N-acetylglucosamine 1-carboxyvinyltransferase	CP102284.1:547413-548690	1278	23782	22076	337.875	293.326	289.008	267.308
transcript_NQ504_02750	NQ504_02750	rho	transcription termination factor Rho	CP102284.1:548712-550028	1317	20090	17927	276.967	231.144	236.909	210.642
transcript_NQ504_02755	NQ504_02755	.	type B 50S ribosomal protein L31	CP102284.1:550131-550376	246	37711	34674	2783.42	2393.45	2380.85	2181.15
transcript_NQ504_02760	NQ504_02760	.	heavy-metal-associated domain-containing protein	CP102284.1:550926-551138	213	992	1096	84.5332	87.3024	72.3071	79.5587
transcript_NQ504_02765	NQ504_02765	.	heavy metal translocating P-type ATPase	CP102284.1:551159-553435	2277	54121	51216	431.575	381.945	369.156	348.067
transcript_NQ504_02770	NQ504_02770	.	AraC family transcriptional regulator	CP102284.1:553709-554032	324	412	326	23.0581	17.073	19.7232	15.5587
transcript_NQ504_02775	NQ504_02775	.	hypothetical protein	CP102284.1:554161-554814	654	3734	4701	103.65	122.044	88.6593	111.219
transcript_NQ504_02780	NQ504_02780	tkt	transketolase	CP102284.1:555174-557204	2031	51387	14505	459.405	121.267	392.961	110.511
transcript_NQ504_02785	NQ504_02785	aroF	3-deoxy-7-phosphoheptulonate synthase	CP102284.1:557225-558217	993	18431	5704	337.017	97.5299	288.274	88.879
transcript_NQ504_02790	NQ504_02790	aroB	3-dehydroquinate synthase	CP102284.1:558230-559291	1062	53483	13270	914.417	212.182	782.165	193.361
transcript_NQ504_02795	NQ504_02795	.	IS3 family transposase	CP102284.1:559378-560229	852	1026	1367	21.8452	27.2261	18.6857	24.8111
transcript_NQ504_02800	NQ504_02800	.	helix-turn-helix domain-containing protein	CP102284.1:560229-560939	711	597	542	15.2231	12.9308	13.0214	11.7838
transcript_NQ504_02805	NQ504_02805	.	hypothetical protein	CP102284.1:561555-561716	162	871	878	97.5161	91.992	83.4124	83.8324
transcript_NQ504_02810	NQ504_02810	.	IS256 family transposase	CP102284.1:561777-562790	1014	10253	11483	183.582	192.288	157.031	175.232
transcript_NQ504_02815	NQ504_02815	.	ATP-binding cassette domain-containing protein	CP102284.1:563159-565141	1983	5877	16421	53.8057	140.615	46.0238	128.143
transcript_NQ504_02820	NQ504_02820	.	YbaK/EbsC family protein	CP102284.1:565420-565887	468	1571	1585	60.9443	57.494	52.1299	52.3943
transcript_NQ504_02825	NQ504_02825	.	ECF transporter S component	CP102284.1:566244-566828	585	4567	7797	141.75	226.322	121.249	206.247
transcript_NQ504_02830	NQ504_02830	.	glycoside hydrolase family 73 protein	CP102284.1:566873-567526	654	4819	9134	133.779	237.148	114.43	216.113
transcript_NQ504_02835	NQ504_02835	.	xanthine phosphoribosyltransferase	CP102284.1:567785-568360	576	2198	1486	69.281	43.8029	59.2609	39.9176
transcript_NQ504_02840	NQ504_02840	.	purine permease	CP102284.1:568366-569649	1284	2526	2465	35.7102	32.5993	30.5454	29.7078
transcript_NQ504_02845	NQ504_02845	.	ATP-grasp domain-containing protein	CP102284.1:569784-570929	1146	3872	4194	61.3425	62.1433	52.4705	56.6312
transcript_NQ504_02850	NQ504_02850	pcrA	DNA helicase PcrA	CP102284.1:571737-574004	2268	30418	25187	243.522	188.576	208.301	171.849
transcript_NQ504_02855	NQ504_02855	ligA	NAD-dependent DNA ligase LigA	CP102284.1:574020-576032	2013	33429	27530	301.53	232.227	257.92	211.629
transcript_NQ504_02860	NQ504_02860	.	CamS family sex pheromone protein	CP102284.1:576035-577192	1158	22992	17592	360.508	257.96	308.368	235.079
transcript_NQ504_02865	NQ504_02865	gatC	Asp-tRNA(Asn)/Glu-tRNA(Gln) amidotransferase subunit GatC	CP102284.1:577281-577580	300	7037	6838	425.885	387.01	364.29	352.682
transcript_NQ504_02870	NQ504_02870	gatA	Asp-tRNA(Asn)/Glu-tRNA(Gln) amidotransferase subunit GatA	CP102284.1:577586-579046	1461	34431	38951	427.904	452.714	366.016	412.559
transcript_NQ504_02875	NQ504_02875	gatB	Asp-tRNA(Asn)/Glu-tRNA(Gln) amidotransferase subunit GatB	CP102284.1:579049-580479	1431	38434	43690	487.668	518.445	417.136	472.459
transcript_NQ504_02880	NQ504_02880	.	diacylglycerol kinase	CP102284.1:580584-581612	1029	21708	22150	383.048	365.527	327.648	333.105
transcript_NQ504_02885	NQ504_02885	tnpA	IS200/IS605 family transposase	CP102284.1:582444-582878	435	2831	3026	118.168	118.088	101.077	107.614
transcript_NQ504_02890	NQ504_02890	.	transposase	CP102284.1:582878-584056	1179	6180	6927	95.1717	99.7629	81.407	90.914
transcript_NQ504_02895	NQ504_02895	.	ClbS/DfsB family four-helix bundle protein	CP102284.1:584214-584750	537	8873	8142	300.012	257.465	256.621	234.628
transcript_NQ504_02900	NQ504_02900	rlmD	23S rRNA (uracil(1939)-C(5))-methyltransferase RlmD	CP102284.1:584841-586217	1377	3788	5592	49.9404	68.9596	42.7175	62.8429
transcript_NQ504_02905	NQ504_02905	.	helix-turn-helix domain-containing protein	CP102284.1:586336-586480	145	2037	1540	254.996	180.25	218.116	164.262
transcript_NQ504_02910	NQ504_02910	.	DNA adenine methylase	CP102284.1:586622-588496	1875	15280	17600	147.963	159.389	126.563	145.252
transcript_NQ504_02915	NQ504_02915	.	HNH endonuclease	CP102284.1:588486-589601	1116	10238	12817	166.569	195.013	142.478	177.716
transcript_NQ504_02920	NQ504_02920	.	DUF2513 domain-containing protein	CP102284.1:589656-590048	393	5706	6158	263.614	266.075	225.487	242.474
transcript_NQ504_02925	NQ504_02925	.	virulence RhuM family protein	CP102284.1:590353-590480	128	1452	1447	205.906	191.882	176.126	174.863
transcript_NQ504_02930	NQ504_02930	.	hypothetical protein	CP102284.1:590497-590826	330	1631	2107	89.6935	108.397	76.7211	98.7823
transcript_NQ504_02935	NQ504_02935	.	cupin	CP102284.1:591107-591268	162	241	555	26.9502	58.1654	23.0524	53.0062
transcript_NQ504_02940	NQ504_02940	.	MFS transporter	CP102284.1:591937-593091	1155	773	2044	12.1498	30.048	10.3925	27.3827
transcript_NQ504_02945	NQ504_02945	.	MFS transporter	CP102284.1:593091-594275	1185	1013	2178	15.5125	31.2031	13.2689	28.4354
transcript_NQ504_02950	NQ504_02950	.	aldo/keto reductase	CP102284.1:594532-595392	861	50291	75846	1060.55	1495.86	907.166	1363.18
transcript_NQ504_02955	NQ504_02955	.	GNAT family N-acetyltransferase	CP102284.1:595558-595968	411	8067	8469	356.368	349.897	304.826	318.862
transcript_NQ504_02960	NQ504_02960	.	DUF3791 domain-containing protein	CP102284.1:596132-596353	222	5644	5112	461.57	390.962	394.813	356.284
transcript_NQ504_02965	NQ504_02965	.	hypothetical protein	CP102284.1:596427-596654	228	2277	2873	181.3	213.93	155.078	194.955
transcript_NQ504_02970	NQ504_02970	.	pseudouridine synthase	CP102284.1:596754-596903	150	1768	1976	213.978	223.674	183.03	203.834
transcript_NQ504_02975	NQ504_02975	.	ISL3 family transposase	CP102284.1:597312-598148	837	4804	6309	104.211	127.979	89.1388	116.628
transcript_NQ504_02980	NQ504_02980	.	DUF2800 domain-containing protein	CP102284.1:598608-598864	257	116	19891	8.14608	1314.24	6.96791	1197.66
transcript_NQ504_02985	NQ504_02985	.	hypothetical protein	CP102284.1:598867-599163	297	163	24038	9.9517	1374.34	8.51238	1252.44
transcript_NQ504_02990	NQ504_02990	.	hypothetical protein	CP102284.1:599430-599957	528	14	2413	0.472294	77.5995	0.403986	70.7165
transcript_NQ504_02995	NQ504_02995	.	hypothetical protein	CP102284.1:600328-601317	990	3562	7061	65.3174	121.102	55.8705	110.36
transcript_NQ504_03000	NQ504_03000	.	hypothetical protein	CP102284.1:601310-601771	462	1887	3526	74.1484	129.598	63.4243	118.103
transcript_NQ504_03005	NQ504_03005	.	AAA family ATPase	CP102284.1:601758-603536	1779	8641	15995	88.188	152.668	75.4334	139.127
transcript_NQ504_03010	NQ504_03010	.	helix-turn-helix transcriptional regulator	CP102284.1:603551-603754	204	3627	5214	322.764	433.958	276.082	395.466
transcript_NQ504_03015	NQ504_03015	.	type II restriction endonuclease subunit M	CP102284.1:603747-604775	1029	8870	14916	156.509	246.149	133.873	224.316
transcript_NQ504_03020	NQ504_03020	.	hypothetical protein	CP102284.1:604958-605191	234	2286	4201	177.366	304.819	151.714	277.782
transcript_NQ504_03025	NQ504_03025	.	restriction endonuclease	CP102284.1:605269-606039	771	8778	13033	206.723	287.026	176.825	261.566
transcript_NQ504_03030	NQ504_03030	.	hypothetical protein	CP102284.1:606095-607981	1887	18639	26063	179.349	234.531	153.41	213.728
transcript_NQ504_03035	NQ504_03035	istA	IS21 family transposase	CP102284.1:608152-609372	1221	1683	2047	25.0256	28.4551	21.4062	25.9311
transcript_NQ504_03040	NQ504_03040	istB	IS21-like element helper ATPase IstB	CP102284.1:609377-610111	735	1522	1900	37.5806	43.8825	32.1453	39.9902
transcript_NQ504_03045	NQ504_03045	.	NAD(P)-dependent oxidoreductase	CP102284.1:610386-611246	861	2790	6896	58.822	135.993	50.3145	123.93
transcript_NQ504_03050	NQ504_03050	nadA	quinolinate synthase NadA	CP102284.1:611655-612557	903	1426	2077	28.6605	39.051	24.5153	35.5872
transcript_NQ504_03055	NQ504_03055	.	L-aspartate oxidase	CP102284.1:612649-613890	1242	3931	4188	57.4619	57.2475	49.1512	52.1697
transcript_NQ504_03060	NQ504_03060	nadC	carboxylating nicotinate-nucleotide diphosphorylase	CP102284.1:613934-614785	852	2852	3193	60.7729	63.6276	51.9833	57.9839
transcript_NQ504_03065	NQ504_03065	.	transcription repressor NadR	CP102284.1:614845-615396	552	2595	2872	85.3422	88.3361	72.9992	80.5007
transcript_NQ504_03070	NQ504_03070	.	alpha/beta hydrolase	CP102284.1:616240-617118	879	366	853	7.55494	16.4669	6.46227	15.0063
transcript_NQ504_03075	NQ504_03075	.	hypothetical protein	CP102284.1:617404-618804	1401	149	227	1.92126	2.74335	1.64339	2.50001
transcript_NQ504_03080	NQ504_03080	.	GNAT family N-acetyltransferase	CP102284.1:619193-619615	423	132	129	5.66602	5.15082	4.84654	4.69394
transcript_NQ504_03085	NQ504_03085	tnpA	IS200/IS605 family transposase	CP102284.1:620310-620741	432	3834	3002	161.134	117.988	137.829	107.522
transcript_NQ504_03090	NQ504_03090	.	transposase	CP102284.1:620741-621919	1179	5681	5301	87.4887	76.3431	74.8352	69.5715
transcript_NQ504_03095	NQ504_03095	.	methylated-DNA--[protein]-cysteine S-methyltransferase	CP102284.1:622261-622596	336	11278	8862	609.45	447.83	521.305	408.108
transcript_NQ504_03100	NQ504_03100	tnpA	IS200/IS605 family transposase	CP102284.1:622708-623103	396	8019	8234	367.67	353.074	314.494	321.756
transcript_NQ504_03105	NQ504_03105	.	transposase	CP102284.1:623106-624296	1191	27573	28918	420.362	412.299	359.565	375.728
transcript_NQ504_03110	NQ504_03110	.	phosphatase PAP2 family protein	CP102284.1:624712-625230	519	8056	8299	281.823	271.511	241.063	247.428
transcript_NQ504_03115	NQ504_03115	.	LacI family DNA-binding transcriptional regulator	CP102284.1:625854-626837	984	7967	12019	146.998	207.399	125.738	189.003
transcript_NQ504_03120	NQ504_03120	.	glycoside hydrolase family 32 protein	CP102284.1:627016-628410	1395	1782	1131	23.1874	13.7661	19.8338	12.5451
transcript_NQ504_03125	NQ504_03125	.	oligosaccharide MFS transporter	CP102284.1:628461-629732	1272	522	445	7.44204	5.93145	6.36569	5.40533
transcript_NQ504_03130	NQ504_03130	.	glutamate carboxypeptidase	CP102284.1:629885-630037	153	9	10	1.0268	1.06482	0.878293	0.970367
transcript_NQ504_03135	NQ504_03135	.	YdbC family protein	CP102284.1:630169-630381	213	244	438	20.7334	34.8712	17.7348	31.7781
transcript_NQ504_03140	NQ504_03140	.	hypothetical protein	CP102284.1:630607-630834	228	0	2	0	0.099713	0	0.090868
transcript_NQ504_03145	NQ504_03145	.	hypothetical protein	CP102284.1:630932-631783	852	0	33	0	0.645182	0	0.587954
transcript_NQ504_03150	NQ504_03150	.	YkgJ family cysteine cluster protein	CP102284.1:632179-632709	531	2391	2745	81.7496	87.7572	69.9261	79.9732
transcript_NQ504_03155	NQ504_03155	.	hypothetical protein	CP102284.1:633083-633394	312	4938	3310	287.348	180.105	245.789	164.13
transcript_NQ504_03160	NQ504_03160	.	phospholipase D-like domain-containing protein	CP102284.1:633415-634944	1530	6567	5932	77.9331	65.8355	66.6616	59.9959
transcript_NQ504_03165	NQ504_03165	.	hypothetical protein	CP102284.1:635387-635590	204	249	187	22.1285	15.5385	18.928	14.1602
transcript_NQ504_03170	NQ504_03170	.	MFS transporter	CP102284.1:635617-636954	1338	1515	1277	20.5485	16.1944	17.5766	14.758
transcript_NQ504_03175	NQ504_03175	.	cation-translocating P-type ATPase	CP102284.1:637226-639586	2361	6795	12888	52.254	92.6908	44.6965	84.4692
transcript_NQ504_03180	NQ504_03180	.	GNAT family N-acetyltransferase	CP102284.1:639596-640603	1008	6584	10539	118.592	177.538	101.44	161.79
transcript_NQ504_03185	NQ504_03185	metA	homoserine O-succinyltransferase	CP102284.1:641077-641994	918	4867	5181	96.2463	95.821	82.3261	87.3217
transcript_NQ504_03190	NQ504_03190	.	beta-carotene 15,15'-monooxygenase	CP102284.1:642005-643168	1164	1374	1873	21.4273	27.3123	18.3283	24.8898
transcript_NQ504_03195	NQ504_03195	.	MATE family efflux transporter	CP102284.1:643299-644648	1350	7210	8476	96.9652	106.607	82.9411	97.1508
transcript_NQ504_03200	NQ504_03200	.	GNAT family N-acetyltransferase	CP102284.1:644648-645163	516	2567	2979	90.303	98.0049	77.2425	89.3119
transcript_NQ504_03205	NQ504_03205	.	PTS sugar transporter subunit IIB	CP102284.1:646066-646551	486	1597	837	59.6309	29.2338	51.0065	26.6408
transcript_NQ504_03210	NQ504_03210	.	PTS sugar transporter subunit IIC	CP102284.1:646556-647350	795	520	365	11.872	7.7849	10.155	7.09438
transcript_NQ504_03215	NQ504_03215	.	PTS system mannose/fructose/sorbose family transporter subunit IID	CP102284.1:647346-648149	804	765	563	17.2569	11.8819	14.761	10.828
transcript_NQ504_03220	NQ504_03220	.	PTS N-acetylglucosamine transporter subunit IIBC	CP102284.1:648174-648593	420	775	400	33.4921	16.1663	28.6482	14.7323
transcript_NQ504_03225	NQ504_03225	.	alpha-glucosidase	CP102284.1:648589-650250	1662	2178	1566	23.7859	15.9929	20.3457	14.5743
transcript_NQ504_03230	NQ504_03230	.	LacI family DNA-binding transcriptional regulator	CP102284.1:650255-651241	987	10418	10207	191.644	175.601	163.926	160.025
transcript_NQ504_03235	NQ504_03235	.	DHA2 family efflux MFS transporter permease subunit	CP102284.1:651508-652911	1404	198	280	2.55116	3.37907	2.18219	3.07934
transcript_NQ504_03240	NQ504_03240	.	alcohol dehydrogenase catalytic domain-containing protein	CP102284.1:653278-654315	1038	3567	5054	62.3894	82.669	53.366	75.3363
transcript_NQ504_03245	NQ504_03245	.	lipase	CP102284.1:654682-655920	1239	2123	2268	31.1023	31.0719	26.6039	28.3158
transcript_NQ504_03250	NQ504_03250	.	NUDIX hydrolase N-terminal domain-containing protein	CP102284.1:655889-656256	368	615	562	30.3137	25.8922	25.9294	23.5956
transcript_NQ504_03255	NQ504_03255	.	HNH endonuclease	CP102284.1:656332-657141	810	3885	5489	87.0871	115.071	74.4916	104.864
transcript_NQ504_03260	NQ504_03260	.	(deoxy)nucleoside triphosphate pyrophosphohydrolase	CP102284.1:657246-657662	417	325	989	14.1424	40.2441	12.097	36.6744
transcript_NQ504_03265	NQ504_03265	.	DEAD/DEAH box helicase	CP102284.1:657658-660612	2955	3184	14258	19.5635	81.9293	16.734	74.6622
transcript_NQ504_03270	NQ504_03270	.	YccF domain-containing protein	CP102284.1:660805-661161	357	3550	9027	180.52	429.37	154.411	391.285
transcript_NQ504_03275	NQ504_03275	.	MFS transporter	CP102284.1:661528-662727	1200	3955	5708	59.8422	80.765	51.1872	73.6012
transcript_NQ504_03280	NQ504_03280	.	ATP-binding cassette domain-containing protein	CP102284.1:662772-664169	1398	16084	13447	208.889	163.334	178.677	148.846
transcript_NQ504_03285	NQ504_03285	.	hypothetical protein	CP102284.1:664402-664689	288	286	416	17.971	24.5225	15.3718	22.3474
transcript_NQ504_03290	NQ504_03290	.	IS256 family transposase	CP102284.1:664783-665961	1179	207	326	3.17947	4.69509	2.71962	4.27864
transcript_NQ504_03295	NQ504_03295	.	McrC family protein	CP102284.1:666210-666536	327	720	349	39.9629	18.1161	34.1831	16.5092
transcript_NQ504_03300	NQ504_03300	.	MurR/RpiR family transcriptional regulator	CP102284.1:666778-667533	756	7758	10222	186.318	229.59	159.371	209.225
transcript_NQ504_03305	NQ504_03305	.	alpha-glucosidase	CP102284.1:667601-669262	1662	675	874	7.3685	8.92593	6.30279	8.1342
transcript_NQ504_03310	NQ504_03310	.	PTS N-acetylglucosamine transporter subunit IIBC	CP102284.1:669265-669687	423	74	135	3.16049	5.41028	2.70338	4.93039
transcript_NQ504_03315	NQ504_03315	.	PTS system mannose/fructose/sorbose family transporter subunit IID	CP102284.1:669706-670518	813	144	214	3.20191	4.45291	2.73881	4.05794
transcript_NQ504_03320	NQ504_03320	.	PTS sugar transporter subunit IIC	CP102284.1:670505-671302	798	228	302	5.17693	6.41495	4.42819	5.84594
transcript_NQ504_03325	NQ504_03325	.	PTS sugar transporter subunit IIB	CP102284.1:671329-671805	477	129	163	4.91033	5.77067	4.20015	5.25881
transcript_NQ504_03330	NQ504_03330	.	TetM/TetW/TetO/TetS family tetracycline resistance ribosomal protection protein	CP102284.1:672061-673965	1905	4057	6439	38.6597	57.3904	33.0683	52.2999
transcript_NQ504_03335	NQ504_03335	.	sugar O-acetyltransferase	CP102284.1:674134-674730	597	2229	2358	67.7901	67.0439	57.9856	61.0971
transcript_NQ504_03340	NQ504_03340	.	DUF2961 domain-containing protein	CP102284.1:675081-676106	1026	4339	5845	76.7761	96.7234	65.6719	88.1441
transcript_NQ504_03345	NQ504_03345	.	beta-lactamase family protein	CP102284.1:676216-677130	915	4407	6691	87.4461	124.159	74.7987	113.147
transcript_NQ504_03350	NQ504_03350	.	DUF871 domain-containing protein	CP102284.1:677584-677793	210	147	256	12.6748	20.6419	10.8416	18.811
transcript_NQ504_03355	NQ504_03355	tnpA	IS200/IS605 family transposase	CP102284.1:677798-678232	435	6829	6182	285.017	241.304	243.795	219.9
transcript_NQ504_03360	NQ504_03360	.	transposase	CP102284.1:678232-679410	1179	4322	4999	66.5526	71.9885	56.927	65.6031
transcript_NQ504_03365	NQ504_03365	.	CHY zinc finger protein	CP102284.1:679712-680008	297	1914	372	116.973	21.2268	100.055	19.344
transcript_NQ504_03370	NQ504_03370	.	biotin transporter BioY	CP102284.1:680133-680678	546	5648	536	187.808	16.6463	160.646	15.1698
transcript_NQ504_03375	NQ504_03375	.	hypothetical protein	CP102284.1:680816-680953	138	407	600	53.5123	73.7537	45.7728	67.2118
transcript_NQ504_03380	NQ504_03380	.	DUF4828 domain-containing protein	CP102284.1:681458-681820	363	1797	3141	89.8483	146.913	76.8535	133.882
transcript_NQ504_03385	NQ504_03385	.	Gfo/Idh/MocA family oxidoreductase	CP102284.1:682026-683015	990	1856	2284	34.024	39.1615	29.1031	35.6879
transcript_NQ504_03390	NQ504_03390	.	DEAD/DEAH box helicase	CP102284.1:683031-684287	1257	5685	7005	82.1151	94.6189	70.2387	86.2262
transcript_NQ504_03395	NQ504_03395	.	DUF3284 domain-containing protein	CP102284.1:684388-684798	411	3702	3589	163.517	148.262	139.868	135.112
transcript_NQ504_03400	NQ504_03400	.	tRNA-Arg	CP102284.1:684874-684947	74	148	168	36.2213	38.4521	30.9826	35.0414
transcript_NQ504_03405	NQ504_03405	.	class I SAM-dependent methyltransferase	CP102284.1:685088-685690	603	4111	4333	123.76	122.002	105.86	111.18
transcript_NQ504_03410	NQ504_03410	tadA	tRNA adenosine(34) deaminase TadA	CP102284.1:685697-686155	459	2126	2317	84.0678	85.7144	71.9091	78.1115
transcript_NQ504_03415	NQ504_03415	ffs	signal recognition particle sRNA small type	CP102284.1:686294-686376	83	716	978	156.577	200.061	133.931	182.316
transcript_NQ504_03420	NQ504_03420	dnaX	DNA polymerase III subunit gamma/tau	CP102284.1:686446-688176	1731	28707	37331	301.117	366.215	257.567	333.732
transcript_NQ504_03425	NQ504_03425	.	YbaB/EbfC family nucleoid-associated protein	CP102284.1:688191-688502	312	15698	15401	913.546	838.174	781.42	763.828
transcript_NQ504_03430	NQ504_03430	recR	recombination mediator RecR	CP102284.1:688527-689123	597	15449	18434	469.869	524.323	401.912	477.816
transcript_NQ504_03435	NQ504_03435	.	YaaL family protein	CP102284.1:689143-689379	237	2399	2610	183.782	186.938	157.201	170.357
transcript_NQ504_03440	NQ504_03440	tmk	dTMP kinase	CP102284.1:689472-690101	630	9172	10205	264.342	275.065	226.11	250.667
transcript_NQ504_03445	NQ504_03445	.	cyclic-di-AMP receptor	CP102284.1:690138-690464	327	1799	2764	99.8675	143.521	85.4237	130.791
transcript_NQ504_03450	NQ504_03450	holB	DNA polymerase III subunit delta'	CP102284.1:690470-691459	990	9260	13315	169.832	228.376	145.269	208.119
transcript_NQ504_03455	NQ504_03455	.	DNA replication initiation control protein YabA	CP102284.1:691477-691827	351	6619	7213	342.394	348.953	292.873	318.001
transcript_NQ504_03460	NQ504_03460	rsmI	16S rRNA (cytidine(1402)-2'-O)-methyltransferase	CP102284.1:691830-692711	882	13419	17688	276.237	340.54	236.284	310.335
transcript_NQ504_03465	NQ504_03465	.	thioesterase	CP102284.1:692726-693487	762	11099	14919	264.47	332.453	226.22	302.964
transcript_NQ504_03470	NQ504_03470	acnA	aconitate hydratase AcnA	CP102284.1:693859-696459	2601	91797	25967	640.825	169.528	548.142	154.491
transcript_NQ504_03475	NQ504_03475	.	methylcitrate synthase	CP102284.1:696503-697591	1089	77911	15739	1299.04	245.42	1111.16	223.652
transcript_NQ504_03480	NQ504_03480	icd	NADP-dependent isocitrate dehydrogenase	CP102284.1:697609-698856	1248	64948	15786	944.931	214.78	808.266	195.729
transcript_NQ504_03485	NQ504_03485	tsaB	tRNA (adenosine(37)-N6)-threonylcarbamoyltransferase complex dimerization subunit type 1 TsaB	CP102284.1:699027-699749	723	7313	11333	183.658	266.16	157.095	242.552
transcript_NQ504_03490	NQ504_03490	rimI	ribosomal protein S18-alanine N-acetyltransferase	CP102284.1:699736-700323	588	4801	8794	148.236	253.944	126.797	231.42
transcript_NQ504_03495	NQ504_03495	tsaD	tRNA (adenosine(37)-N6)-threonylcarbamoyltransferase complex transferase subunit TsaD	CP102284.1:700319-701338	1020	10616	19999	188.965	332.934	161.635	303.403
transcript_NQ504_03500	NQ504_03500	abc-f	ABC-F type ribosomal protection protein	CP102284.1:701532-703481	1950	29578	36969	275.412	321.925	235.579	293.371
transcript_NQ504_03505	NQ504_03505	.	redox-sensing transcriptional repressor Rex	CP102284.1:703664-704296	633	3971	3863	113.88	103.627	97.4094	94.4351
transcript_NQ504_03510	NQ504_03510	.	CPBP family intramembrane metalloprotease	CP102284.1:704338-704973	636	3072	6499	87.6753	173.516	74.9948	158.125
transcript_NQ504_03515	NQ504_03515	groES	co-chaperone GroES	CP102284.1:705237-705518	282	8741	7945	562.753	478.372	481.362	435.941
transcript_NQ504_03520	NQ504_03520	groL	chaperonin GroEL	CP102284.1:705570-707180	1611	45139	49638	508.752	523.214	435.171	476.806
transcript_NQ504_03525	NQ504_03525	.	APC family permease	CP102284.1:707454-709280	1827	37983	60410	377.487	561.47	322.891	511.668
transcript_NQ504_03530	NQ504_03530	.	undecaprenyl/decaprenyl-phosphate alpha-N-acetylglucosaminyl 1-phosphate transferase	CP102284.1:709719-710816	1098	20710	16066	342.472	248.464	292.94	226.426
transcript_NQ504_03535	NQ504_03535	tnpA	IS200/IS605 family transposase	CP102284.1:711188-711556	369	232	215	11.3841	9.85813	9.73765	8.98372
transcript_NQ504_03540	NQ504_03540	.	YigZ family protein	CP102284.1:711567-712190	624	898	1195	26.12	32.5073	22.3423	29.6239
transcript_NQ504_03545	NQ504_03545	.	helicase-related protein	CP102284.1:712257-713597	1341	572	428	7.73787	5.41765	6.61874	4.93711
transcript_NQ504_03550	NQ504_03550	.	phosphoribosyltransferase family protein	CP102284.1:713759-714286	528	370	206	12.7113	6.62003	10.8728	6.03284
transcript_NQ504_03555	NQ504_03555	raiA	ribosome-associated translation inhibitor RaiA	CP102284.1:714442-714999	558	45784	71779	1489.8	2184.34	1274.33	1990.59
transcript_NQ504_03560	NQ504_03560	.	ATP-binding protein	CP102284.1:715389-715814	426	1685	2367	71.8108	94.331	61.4248	85.9639
transcript_NQ504_03565	NQ504_03565	.	transcriptional regulator	CP102284.1:715747-716613	867	3968	6463	83.0811	126.584	71.065	115.356
transcript_NQ504_03570	NQ504_03570	.	site-specific integrase	CP102284.1:717031-717738	708	2161	4235	55.4147	101.569	47.4001	92.5596
transcript_NQ504_03575	NQ504_03575	.	DUF3800 domain-containing protein	CP102284.1:717861-719363	1503	5489	13146	66.306	148.517	56.7161	135.344
transcript_NQ504_03580	NQ504_03580	.	hypothetical protein	CP102284.1:719695-719823	129	1377	2921	193.784	384.433	165.757	350.334
transcript_NQ504_03585	NQ504_03585	.	MarR family transcriptional regulator	CP102284.1:720050-720535	486	17833	24623	666.221	860.306	569.866	783.997
transcript_NQ504_03590	NQ504_03590	.	MFS transporter	CP102284.1:720629-721534	906	868	3587	17.3891	67.2254	14.8741	61.2626
transcript_NQ504_03595	NQ504_03595	.	hypothetical protein	CP102284.1:722038-722325	288	28	50	1.75259	2.91423	1.49911	2.65574
transcript_NQ504_03600	NQ504_03600	.	replication initiator protein A	CP102284.1:723315-723803	489	38	52	1.39893	1.80226	1.1966	1.6424
transcript_NQ504_03605	NQ504_03605	.	hypothetical protein	CP102284.1:723840-723977	138	103	208	13.4668	25.4757	11.5191	23.216
transcript_NQ504_03610	NQ504_03610	.	ATP-binding protein	CP102284.1:724078-724392	315	298	966	17.1617	52.0422	14.6796	47.4261
transcript_NQ504_03615	NQ504_03615	.	tyrosine-type recombinase/integrase	CP102284.1:724805-724990	186	64	382	6.23142	34.8453	5.33016	31.7546
transcript_NQ504_03620	NQ504_03620	secA	preprotein translocase subunit SecA	CP102284.1:725324-727684	2361	57973	93727	445.842	674.109	381.36	614.316
transcript_NQ504_03625	NQ504_03625	prfB	peptide chain release factor 2	CP102284.1:727801-728914	1113	47943	57268	782.136	873.728	669.015	796.229
transcript_NQ504_03630	NQ504_03630	ftsE	cell division ATP-binding protein FtsE	CP102284.1:729025-729717	693	49888	58168	1307.12	1425.31	1118.07	1298.89
transcript_NQ504_03635	NQ504_03635	ftsX	permease-like cell division protein FtsX	CP102284.1:729701-730585	885	25082	33078	514.6	634.673	440.173	578.378
transcript_NQ504_03640	NQ504_03640	.	flagellin	CP102284.1:730717-731772	1056	207	2844	3.54305	45.7186	3.03062	41.6634
transcript_NQ504_03645	NQ504_03645	.	PDZ domain-containing protein	CP102284.1:732080-733210	1131	10383	10699	166.68	160.624	142.573	146.377
transcript_NQ504_03650	NQ504_03650	.	response regulator transcription factor	CP102284.1:733224-733940	717	5819	7348	147.361	174.011	126.048	158.577
transcript_NQ504_03655	NQ504_03655	.	ATP-binding protein	CP102284.1:733940-735325	1386	17308	19516	226.742	239.095	193.949	217.887
transcript_NQ504_03660	NQ504_03660	.	PspC domain-containing protein	CP102284.1:735325-735678	354	12809	11091	656.991	532.002	561.971	484.813
transcript_NQ504_03665	NQ504_03665	.	phage holin family protein	CP102284.1:735681-736019	339	9708	9021	519.936	451.853	444.737	411.774
transcript_NQ504_03670	NQ504_03670	hprK	HPr(Ser) kinase/phosphatase	CP102284.1:736124-737053	930	16514	17239	322.413	314.753	275.782	286.835
transcript_NQ504_03675	NQ504_03675	lgt	prolipoprotein diacylglyceryl transferase	CP102284.1:737068-737904	837	27767	29992	602.347	608.469	515.23	554.498
transcript_NQ504_03680	NQ504_03680	.	phospho-sugar mutase	CP102284.1:738028-739749	1722	50286	62752	530.228	618.808	453.541	563.92
transcript_NQ504_03685	NQ504_03685	uvrB	excinuclease ABC subunit UvrB	CP102284.1:739879-741873	1995	100574	67990	915.368	578.713	782.978	527.382
transcript_NQ504_03690	NQ504_03690	uvrA	excinuclease ABC subunit UvrA	CP102284.1:741892-744723	2832	132143	97626	847.233	585.375	724.698	533.453
transcript_NQ504_03695	NQ504_03695	.	S-ribosylhomocysteine lyase	CP102284.1:744817-745287	471	20369	17249	785.234	621.859	671.665	566.7
transcript_NQ504_03700	NQ504_03700	.	serine dehydratase	CP102284.1:745552-746208	657	17236	17815	476.346	460.445	407.452	419.604
transcript_NQ504_03705	NQ504_03705	sdaAA	L-serine ammonia-lyase, iron-sulfur-dependent, subunit alpha	CP102284.1:746224-747105	882	6471	10140	133.215	195.22	113.948	177.904
transcript_NQ504_03710	NQ504_03710	rapZ	RNase adapter RapZ	CP102284.1:747225-748109	885	4027	5464	82.6098	104.829	70.6619	95.5306
transcript_NQ504_03715	NQ504_03715	.	YvcK family protein	CP102284.1:748109-749122	1014	29115	35741	521.353	598.53	445.95	545.441
transcript_NQ504_03720	NQ504_03720	whiA	DNA-binding protein WhiA	CP102284.1:749141-750070	930	6458	9297	126.076	169.753	107.841	154.696
transcript_NQ504_03725	NQ504_03725	clpP	ATP-dependent Clp endopeptidase proteolytic subunit ClpP	CP102284.1:750513-751103	591	38181	64519	1173.03	1853.79	1003.38	1689.36
transcript_NQ504_03730	NQ504_03730	.	tRNA-Arg	CP102284.1:751359-751430	72	23	29	5.77532	6.63174	4.94003	6.04351
transcript_NQ504_03735	NQ504_03735	rpoN	RNA polymerase factor sigma-54	CP102284.1:751496-752806	1311	25202	19445	349.038	251.853	298.557	229.514
transcript_NQ504_03740	NQ504_03740	.	SorC family transcriptional regulator	CP102284.1:753152-754180	1029	98246	163092	1733.61	2691.41	1482.88	2452.68
transcript_NQ504_03745	NQ504_03745	gap	type I glyceraldehyde-3-phosphate dehydrogenase	CP102284.1:754251-755261	1011	321541	625882	5774.83	10512.5	4939.61	9580.01
transcript_NQ504_03750	NQ504_03750	.	phosphoglycerate kinase	CP102284.1:755390-756592	1203	120331	213871	1816.21	3018.9	1553.53	2751.12
transcript_NQ504_03755	NQ504_03755	tpiA	triose-phosphate isomerase	CP102284.1:756653-757405	753	36072	70727	869.804	1594.96	744.004	1453.49
transcript_NQ504_03760	NQ504_03760	eno	phosphopyruvate hydratase	CP102284.1:757519-758841	1323	126713	278047	1739.06	3568.79	1487.54	3252.24
transcript_NQ504_03765	NQ504_03765	.	ClC family H(+)/Cl(-) exchange transporter	CP102284.1:758968-760512	1545	4050	4305	47.5882	47.3107	40.7055	43.1142
transcript_NQ504_03770	NQ504_03770	secG	preprotein translocase subunit SecG	CP102284.1:760589-760822	234	1862	2647	144.443	192.042	123.552	175.008
transcript_NQ504_03775	NQ504_03775	rnr	ribonuclease R	CP102284.1:760922-763300	2379	42621	47429	325.293	338.542	278.246	308.514
transcript_NQ504_03780	NQ504_03780	smpB	SsrA-binding protein SmpB	CP102284.1:763319-763786	468	7481	8766	290.21	318.05	248.237	289.839
transcript_NQ504_03785	NQ504_03785	.	3D domain-containing protein	CP102284.1:763995-765065	1071	15809	4470	268.018	70.8678	229.255	64.5819
transcript_NQ504_03790	NQ504_03790	.	GNAT family N-acetyltransferase	CP102284.1:765201-765767	567	7516	11765	240.66	352.32	205.853	321.07
transcript_NQ504_03795	NQ504_03795	.	hypothetical protein	CP102284.1:765798-766316	519	10353	15542	362.203	508.507	309.818	463.403
transcript_NQ504_03800	NQ504_03800	.	Cof-type HAD-IIB family hydrolase	CP102284.1:766357-767223	867	10443	16719	218.69	327.445	187.061	298.401
transcript_NQ504_03805	NQ504_03805	.	uracil-DNA glycosylase	CP102284.1:767402-768088	687	8629	9348	228.04	231.049	195.059	210.555
transcript_NQ504_03810	NQ504_03810	pta	phosphate acetyltransferase	CP102284.1:768131-769105	975	10110	12432	188.273	216.521	161.043	197.315
transcript_NQ504_03815	NQ504_03815	tsaE	tRNA (adenosine(37)-N6)-threonylcarbamoyltransferase complex ATPase subunit type 1 TsaE	CP102284.1:769113-769565	453	2075	2703	83.1521	101.308	71.1258	92.3219
transcript_NQ504_03820	NQ504_03820	.	3'-5' exonuclease	CP102284.1:769656-770195	540	2084	3950	70.0505	124.212	59.9191	113.195
transcript_NQ504_03825	NQ504_03825	.	exodeoxyribonuclease III	CP102284.1:770211-770972	762	6729	9079	160.339	202.301	137.149	184.357
transcript_NQ504_03830	NQ504_03830	hisJ	histidinol-phosphatase HisJ	CP102284.1:771073-771903	831	2981	6173	65.1222	126.132	55.7036	114.945
transcript_NQ504_03835	NQ504_03835	.	ATP phosphoribosyltransferase regulatory subunit	CP102284.1:772276-773418	1143	3564	3627	56.6052	53.8748	48.4184	49.0961
transcript_NQ504_03840	NQ504_03840	hisG	ATP phosphoribosyltransferase	CP102284.1:773418-774044	627	3104	1856	89.8804	50.2603	76.881	45.8022
transcript_NQ504_03845	NQ504_03845	hisD	histidinol dehydrogenase	CP102284.1:774048-775334	1287	4874	4253	68.7638	56.1065	58.8185	51.1299
transcript_NQ504_03850	NQ504_03850	hisB	imidazoleglycerol-phosphate dehydratase HisB	CP102284.1:775337-775918	582	3053	2078	95.2367	60.6102	81.4626	55.2341
transcript_NQ504_03855	NQ504_03855	hisH	imidazole glycerol phosphate synthase subunit HisH	CP102284.1:775921-776529	609	4522	2927	134.807	81.5985	115.31	74.3607
transcript_NQ504_03860	NQ504_03860	hisA	1-(5-phosphoribosyl)-5-[(5-phosphoribosylamino)methylideneamino]imidazole-4-carboxamide isomerase	CP102284.1:776532-777254	723	4170	3040	104.724	71.3892	89.5775	65.057
transcript_NQ504_03865	NQ504_03865	hisF	imidazole glycerol phosphate synthase subunit HisF	CP102284.1:777247-778005	759	5519	3593	132.013	80.3702	112.92	73.2414
transcript_NQ504_03870	NQ504_03870	hisI	phosphoribosyl-AMP cyclohydrolase	CP102284.1:778005-778319	315	5896	3186	339.855	171.729	290.702	156.497
transcript_NQ504_03875	NQ504_03875	hisE	phosphoribosyl-ATP diphosphatase	CP102284.1:778326-778643	318	949	591	54.1427	31.5333	46.312	28.7363
transcript_NQ504_03880	NQ504_03880	hisC	histidinol-phosphate transaminase	CP102284.1:778665-779744	1080	5487	3965	92.2487	62.336	78.9068	56.8069
transcript_NQ504_03885	NQ504_03885	.	GNAT family N-acetyltransferase	CP102284.1:779744-780286	543	3938	2680	131.678	83.7994	112.633	76.3664
transcript_NQ504_03890	NQ504_03890	murB	UDP-N-acetylmuramate dehydrogenase	CP102284.1:780356-781258	903	6391	8524	128.5	160.279	109.915	146.062
transcript_NQ504_03895	NQ504_03895	.	hypothetical protein	CP102284.1:781493-781720	228	9	5	0.664579	0.347493	0.568461	0.316671
transcript_NQ504_03900	NQ504_03900	.	aminopeptidase	CP102284.1:781863-783092	1230	12828	21760	189.355	300.403	161.968	273.757
transcript_NQ504_03905	NQ504_03905	wecB	UDP-N-acetylglucosamine 2-epimerase (non-hydrolyzing)	CP102284.1:783219-784352	1134	4149	5346	66.4312	80.0389	56.8233	72.9395
transcript_NQ504_03910	NQ504_03910	.	YfhO family protein	CP102284.1:784496-787348	2853	12224	13641	77.7931	81.1885	66.5419	73.9871
transcript_NQ504_03915	NQ504_03915	.	flavodoxin	CP102284.1:787397-787849	453	8414	16170	337.217	606.141	288.445	552.376
transcript_NQ504_03920	NQ504_03920	map	type I methionyl aminopeptidase	CP102284.1:788023-788811	789	7849	11883	180.62	255.743	154.497	233.059
transcript_NQ504_03925	NQ504_03925	galU	UTP--glucose-1-phosphate uridylyltransferase GalU	CP102284.1:788959-789840	882	24824	43339	511.029	834.399	437.119	760.388
transcript_NQ504_03930	NQ504_03930	.	LysM peptidoglycan-binding domain-containing protein	CP102284.1:790361-790540	180	571	2677	57.5564	252.533	49.232	230.134
transcript_NQ504_03935	NQ504_03935	.	YihY/virulence factor BrkB family protein	CP102284.1:790592-791497	906	2387	8647	47.8297	162.06	40.9121	147.685
transcript_NQ504_03940	NQ504_03940	recX	recombination regulator RecX	CP102284.1:791868-792674	807	8697	11355	195.679	238.933	167.378	217.74
transcript_NQ504_03945	NQ504_03945	rlmD	23S rRNA (uracil(1939)-C(5))-methyltransferase RlmD	CP102284.1:792779-794167	1389	13097	15799	171.195	193.137	146.435	176.006
transcript_NQ504_03950	NQ504_03950	.	DUF402 domain-containing protein	CP102284.1:794263-794805	543	11172	12863	373.571	402.252	319.541	366.573
transcript_NQ504_03955	NQ504_03955	.	AI-2E family transporter	CP102284.1:794924-796060	1137	13251	17164	211.597	256.332	180.994	233.595
transcript_NQ504_03960	NQ504_03960	.	NAD(P)H-dependent glycerol-3-phosphate dehydrogenase	CP102284.1:796223-797263	1041	43474	46876	758.278	764.651	648.608	696.826
transcript_NQ504_03965	NQ504_03965	.	GtrA family protein	CP102284.1:797725-798204	480	809	1657	30.5787	58.616	26.1561	53.4168
transcript_NQ504_03970	NQ504_03970	.	ATP-binding cassette domain-containing protein	CP102284.1:798348-799754	1407	8493	8426	109.598	101.686	93.7472	92.6661
transcript_NQ504_03975	NQ504_03975	.	hemolysin family protein	CP102284.1:799823-801181	1359	60408	69758	807.093	871.632	690.363	794.319
transcript_NQ504_03980	NQ504_03980	.	peptide chain release factor 3	CP102284.1:801338-802912	1575	47232	45343	544.508	488.862	465.756	445.5
transcript_NQ504_03985	NQ504_03985	.	MucBP domain-containing protein	CP102284.1:803606-804655	1050	29090	27295	503.033	441.418	430.28	402.264
transcript_NQ504_03990	NQ504_03990	.	DUF1827 family protein	CP102284.1:804757-805035	279	19773	14964	1286.79	910.752	1100.68	829.968
transcript_NQ504_03995	NQ504_03995	.	AAA family ATPase	CP102284.1:805177-807336	2160	60363	54701	507.417	430.036	434.029	391.892
transcript_NQ504_04000	NQ504_04000	.	hypothetical protein	CP102284.1:807487-807675	189	878	653	84.2945	58.6226	72.103	53.4228
transcript_NQ504_04005	NQ504_04005	.	phosphocarrier protein HPr	CP102284.1:807900-808163	264	46876	56643	3223.99	3643.36	2757.7	3320.19
transcript_NQ504_04010	NQ504_04010	ptsP	phosphoenolpyruvate--protein phosphotransferase	CP102284.1:808166-809884	1719	175937	230348	1858.38	2275.47	1589.6	2073.64
transcript_NQ504_04015	NQ504_04015	.	glycosyltransferase family 4 protein	CP102284.1:810060-811232	1173	24195	17100	374.518	247.548	320.351	225.59
transcript_NQ504_04020	NQ504_04020	.	glycosyltransferase family 4 protein	CP102284.1:811247-812272	1026	8413	6345	148.884	105.013	127.351	95.6984
transcript_NQ504_04025	NQ504_04025	.	flippase-like domain-containing protein	CP102284.1:812272-813288	1017	6546	4817	116.865	80.4219	99.963	73.2885
transcript_NQ504_04030	NQ504_04030	.	YkuJ family protein	CP102284.1:813455-813685	231	2648	3059	208.101	224.821	178.003	204.88
transcript_NQ504_04035	NQ504_04035	.	LTA synthase family protein	CP102284.1:813808-815865	2058	51224	47146	451.938	389.005	386.574	354.5
transcript_NQ504_04040	NQ504_04040	.	16S ribosomal RNA	CP102284.1:817340-818902	1563	367953	446301	4274.51	4848.77	3656.29	4418.69
transcript_NQ504_04045	NQ504_04045	.	tRNA-Ile	CP102284.1:818995-819068	74	2432	1874	596.692	430.001	510.393	391.86
transcript_NQ504_04050	NQ504_04050	.	tRNA-Ala	CP102284.1:819098-819170	73	2112	1559	525.164	362.513	449.209	330.358
transcript_NQ504_04055	NQ504_04055	.	23S ribosomal RNA	CP102284.1:819338-822251	2914	170720	174146	1063.77	1014.82	909.919	924.802
transcript_NQ504_04060	NQ504_04060	rrf	5S ribosomal RNA	CP102284.1:822327-822443	117	3771	2555	585.221	370.715	500.581	337.833
transcript_NQ504_04065	NQ504_04065	.	tRNA-Asn	CP102284.1:822452-822524	73	2964	1989	737.098	462.462	630.491	421.442
transcript_NQ504_04070	NQ504_04070	.	tRNA-Ser	CP102284.1:822534-822624	91	3609	2633	719.988	491.201	615.856	447.632
transcript_NQ504_04075	NQ504_04075	.	tRNA-Glu	CP102284.1:822639-822710	72	1971	1389	496.942	327.482	425.069	298.435
transcript_NQ504_04080	NQ504_04080	.	tRNA-Val	CP102284.1:822716-822788	73	2753	2003	684.688	465.734	585.662	424.424
transcript_NQ504_04085	NQ504_04085	.	tRNA-Asp	CP102284.1:822801-822873	73	2821	2210	701.567	513.941	600.1	468.354
transcript_NQ504_04090	NQ504_04090	.	tRNA-Phe	CP102284.1:822919-822994	76	3817	2980	911.731	665.668	779.867	606.624
transcript_NQ504_04095	NQ504_04095	.	tRNA-Tyr	CP102284.1:822996-823078	83	3706	3273	810.595	669.468	693.359	610.087
transcript_NQ504_04100	NQ504_04100	.	tRNA-Trp	CP102284.1:823088-823161	74	1346	1427	330.101	327.299	282.358	298.268
transcript_NQ504_04105	NQ504_04105	.	tRNA-His	CP102284.1:823167-823239	73	719	772	178.717	179.4	152.869	163.488
transcript_NQ504_04110	NQ504_04110	.	tRNA-Gln	CP102284.1:823246-823317	72	896	845	225.784	199.188	193.129	181.52
transcript_NQ504_04115	NQ504_04115	.	tRNA-Cys	CP102284.1:823350-823420	71	607	573	155.056	136.925	132.63	124.78
transcript_NQ504_04120	NQ504_04120	.	tRNA-Leu	CP102284.1:823473-823557	85	417	412	88.9724	82.2921	76.1043	74.9928
transcript_NQ504_04125	NQ504_04125	.	hypothetical protein	CP102284.1:823840-824016	177	1117	813	114.55	77.9211	97.9822	71.0096
transcript_NQ504_04130	NQ504_04130	.	YjcQ family protein	CP102284.1:824062-824418	357	8181	5666	416.085	269.464	355.906	245.562
transcript_NQ504_04135	NQ504_04135	.	hypothetical protein	CP102284.1:824819-824929	111	1346	1039	220.024	158.904	188.202	144.809
transcript_NQ504_04140	NQ504_04140	.	hypothetical protein	CP102284.1:824958-825035	78	1604	1236	373.3	269.058	319.31	245.193
transcript_NQ504_04145	NQ504_04145	.	phage tail protein	CP102284.1:825089-825211	123	2150	1477	317.291	203.829	271.401	185.75
transcript_NQ504_04150	NQ504_04150	.	ABC transporter	CP102284.1:825522-825737	216	435	397	36.5389	31.1414	31.2543	28.3792
transcript_NQ504_04155	NQ504_04155	.	hypothetical protein	CP102284.1:825932-826129	198	175	122	15.9813	10.3822	13.6699	9.46127
transcript_NQ504_04160	NQ504_04160	.	hypothetical protein	CP102284.1:826314-826973	660	767	490	21.0967	12.5967	18.0455	11.4794
transcript_NQ504_04165	NQ504_04165	.	hypothetical protein	CP102284.1:827033-827602	570	801	489	25.5037	14.5664	21.8151	13.2744
transcript_NQ504_04170	NQ504_04170	.	hypothetical protein	CP102284.1:827595-827780	186	18	12	1.66302	1.02947	1.4225	0.938154
transcript_NQ504_04175	NQ504_04175	.	hypothetical protein	CP102284.1:827956-828465	510	410	344	14.586	11.4353	12.4764	10.421
transcript_NQ504_04180	NQ504_04180	.	CPCC family cysteine-rich protein	CP102284.1:828437-828637	201	159	160	14.3161	13.4885	12.2456	12.2921
transcript_NQ504_04185	NQ504_04185	.	polymorphic toxin type 50 domain-containing protein	CP102284.1:828961-829446	486	125	102	4.66389	3.53173	3.98935	3.21847
transcript_NQ504_04190	NQ504_04190	.	hypothetical protein	CP102284.1:829452-829637	186	21	33	1.99847	2.98895	1.70943	2.72384
transcript_NQ504_04195	NQ504_04195	.	DUF6275 family protein	CP102284.1:829695-829943	249	20	30	1.42394	1.98152	1.218	1.80576
transcript_NQ504_04200	NQ504_04200	.	hypothetical protein	CP102284.1:830012-830218	207	25	25	2.14065	1.98929	1.83104	1.81284
transcript_NQ504_04205	NQ504_04205	.	galactokinase	CP102284.1:831336-832499	1164	24307	9627	379.158	140.436	324.32	127.98
transcript_NQ504_04210	NQ504_04210	galT	UDP-glucose--hexose-1-phosphate uridylyltransferase	CP102284.1:832530-833993	1464	36511	15414	452.831	178.781	387.338	162.923
transcript_NQ504_04215	NQ504_04215	.	ferrous iron transport protein A	CP102284.1:834211-834687	477	4189	6002	159.447	213.647	136.386	194.696
transcript_NQ504_04220	NQ504_04220	feoB	ferrous iron transport protein B	CP102284.1:834687-836804	2118	6118	12209	52.4481	97.8815	44.8625	89.1995
transcript_NQ504_04225	NQ504_04225	.	FeoB-associated Cys-rich membrane protein	CP102284.1:836808-836963	156	178	392	20.6511	42.5794	17.6643	38.8026
transcript_NQ504_04230	NQ504_04230	.	phosphoenolpyruvate carboxykinase (ATP)	CP102284.1:837103-838743	1641	24887	31199	275.367	322.836	235.541	294.201
transcript_NQ504_04235	NQ504_04235	.	ammonium transporter	CP102284.1:838933-840240	1308	693	604	9.6133	7.83235	8.22293	7.13762
transcript_NQ504_04240	NQ504_04240	.	TIGR01440 family protein	CP102284.1:840406-840966	561	994	2429	32.1715	73.5077	27.5185	66.9876
transcript_NQ504_04245	NQ504_04245	nrdD	anaerobic ribonucleoside-triphosphate reductase	CP102284.1:841306-843468	2163	15405	36935	129.315	289.963	110.612	264.243
transcript_NQ504_04250	NQ504_04250	nrdG	anaerobic ribonucleoside-triphosphate reductase activating protein	CP102284.1:843461-844144	684	12161	21039	322.815	522.297	276.127	475.969
transcript_NQ504_04255	NQ504_04255	.	helix-turn-helix domain-containing protein	CP102284.1:844424-845134	711	685	629	17.4875	15.0202	14.9583	13.6879
transcript_NQ504_04260	NQ504_04260	.	IS3 family transposase	CP102284.1:845158-845985	828	973	1293	21.3194	26.4989	18.236	24.1485
transcript_NQ504_04265	NQ504_04265	.	M15 family metallopeptidase	CP102284.1:846112-846669	558	2835	3858	92.2412	117.395	78.9004	106.982
transcript_NQ504_04270	NQ504_04270	spxA	transcriptional regulator SpxA	CP102284.1:846984-847379	396	25620	25844	1174.69	1108.2	1004.79	1009.9
transcript_NQ504_04275	NQ504_04275	.	adaptor protein MecA	CP102284.1:847495-848268	774	24959	31917	585.508	700.226	500.826	638.116
transcript_NQ504_04280	NQ504_04280	.	competence protein CoiA family protein	CP102284.1:848421-849344	924	1781	874	34.9908	16.0466	29.9301	14.6233
transcript_NQ504_04285	NQ504_04285	pepF	oligoendopeptidase F	CP102284.1:849430-851232	1803	164333	123332	1654.94	1161.56	1415.58	1058.53
transcript_NQ504_04290	NQ504_04290	.	DsbA family protein	CP102284.1:851279-851923	645	28118	33076	791.531	870.782	677.051	793.544
transcript_NQ504_04295	NQ504_04295	.	GTP pyrophosphokinase family protein	CP102284.1:852249-852935	687	13664	13501	361.119	333.694	308.89	304.095
transcript_NQ504_04300	NQ504_04300	.	NAD kinase	CP102284.1:852935-853738	804	41406	43757	935.091	924.167	799.849	842.194
transcript_NQ504_04305	NQ504_04305	.	RluA family pseudouridine synthase	CP102284.1:853815-854633	819	22196	29945	492.084	620.861	420.914	565.791
transcript_NQ504_04310	NQ504_04310	mgtE	magnesium transporter	CP102284.1:854642-856009	1368	22578	28673	299.665	355.907	256.324	324.339
transcript_NQ504_04315	NQ504_04315	.	magnesium transporter CorA	CP102284.1:856025-857377	1353	43366	47864	581.975	600.714	497.804	547.431
transcript_NQ504_04320	NQ504_04320	.	copper homeostasis protein CutC	CP102284.1:857428-858069	642	14693	17865	415.535	472.516	355.436	430.604
transcript_NQ504_04325	NQ504_04325	.	lactonase family protein	CP102284.1:858088-859119	1032	32147	37143	565.598	611.164	483.795	556.954
transcript_NQ504_04330	NQ504_04330	.	PTS glucitol/sorbitol transporter subunit IIA	CP102284.1:859278-859631	354	5149	8335	264.097	399.804	225.901	364.341
transcript_NQ504_04335	NQ504_04335	.	GMP reductase	CP102284.1:859748-860722	975	20549	18067	382.669	314.648	327.323	286.739
transcript_NQ504_04340	NQ504_04340	.	aminoacyl-tRNA deacylase	CP102284.1:860996-861502	507	1866	2457	66.7952	82.2817	57.1346	74.9834
transcript_NQ504_04345	NQ504_04345	trmL	tRNA (uridine(34)/cytosine(34)/5-carboxymethylaminomethyluridine(34)-2'-O)-methyltransferase TrmL	CP102284.1:861862-862371	510	4993	6470	177.75	215.424	152.042	196.316
transcript_NQ504_04350	NQ504_04350	.	DNA translocase FtsK	CP102284.1:862478-864736	2259	34771	31297	279.48	235.259	239.059	214.392
transcript_NQ504_04355	NQ504_04355	.	insulinase family protein	CP102284.1:864875-866137	1263	21671	21775	311.543	292.757	266.485	266.789
transcript_NQ504_04360	NQ504_04360	.	IS607 family transposase	CP102284.1:866223-866879	657	12574	12715	347.485	328.632	297.228	299.482
transcript_NQ504_04365	NQ504_04365	.	transposase	CP102284.1:866824-867849	1026	18760	19117	332	316.384	283.983	288.321
transcript_NQ504_04370	NQ504_04370	.	insulinase family protein	CP102284.1:868052-869353	1302	24380	21961	339.991	286.416	290.818	261.011
transcript_NQ504_04375	NQ504_04375	.	SDR family oxidoreductase	CP102284.1:869353-870078	726	12343	11169	308.687	261.237	264.042	238.066
transcript_NQ504_04380	NQ504_04380	.	DUF4115 domain-containing protein	CP102284.1:870185-871069	885	73141	53770	1500.61	1031.7	1283.58	940.192
transcript_NQ504_04385	NQ504_04385	pgsA	CDP-diacylglycerol--glycerol-3-phosphate 3-phosphatidyltransferase	CP102284.1:871141-871725	585	27396	22549	850.312	654.523	727.331	596.468
transcript_NQ504_04390	NQ504_04390	.	competence/damage-inducible protein A	CP102284.1:871872-873107	1236	19451	20289	285.73	278.734	244.405	254.01
transcript_NQ504_04395	NQ504_04395	recA	recombinase RecA	CP102284.1:873231-874316	1086	59061	74365	987.459	1162.78	844.643	1059.64
transcript_NQ504_04400	NQ504_04400	rny	ribonuclease Y	CP102284.1:874643-876205	1563	72811	96050	845.846	1043.52	723.511	950.96
transcript_NQ504_04405	NQ504_04405	.	hypothetical protein	CP102284.1:876420-876653	234	895	366	69.4149	26.5289	59.3754	24.1758
transcript_NQ504_04410	NQ504_04410	.	anthranilate synthase component I	CP102284.1:876822-877196	375	278	151	13.4278	6.79567	11.4857	6.19289
transcript_NQ504_04415	NQ504_04415	.	hypothetical protein	CP102284.1:877169-877246	78	40	22	9.19423	4.63176	7.86446	4.22092
transcript_NQ504_04420	NQ504_04420	.	hypothetical protein	CP102284.1:877259-877483	225	116	78	9.34364	5.86386	7.99227	5.34374
transcript_NQ504_04425	NQ504_04425	.	aminodeoxychorismate/anthranilate synthase component II	CP102284.1:877492-877896	405	1157	410	51.869	17.1747	44.3672	15.6513
transcript_NQ504_04430	NQ504_04430	trpD	anthranilate phosphoribosyltransferase	CP102284.1:877903-878910	1008	1411	542	25.4041	9.11487	21.7299	8.30639
transcript_NQ504_04435	NQ504_04435	trpC	indole-3-glycerol phosphate synthase TrpC	CP102284.1:878923-879711	789	985	373	22.6523	8.02375	19.3761	7.31205
transcript_NQ504_04440	NQ504_04440	.	phosphoribosylanthranilate isomerase	CP102284.1:879711-880340	630	1439	406	41.4666	10.9273	35.4693	9.95803
transcript_NQ504_04445	NQ504_04445	trpB	tryptophan synthase subunit beta	CP102284.1:880330-881517	1188	3220	1038	49.2135	14.8273	42.0958	13.5121
transcript_NQ504_04450	NQ504_04450	trpA	tryptophan synthase subunit alpha	CP102284.1:881513-882289	777	1033	439	24.1346	9.57891	20.644	8.72927
transcript_NQ504_04455	NQ504_04455	.	phosphatase PAP2 family protein	CP102284.1:882352-883011	660	7639	3641	210.155	93.6728	179.76	85.3641
transcript_NQ504_04460	NQ504_04460	.	phosphatidylserine decarboxylase	CP102284.1:882998-883825	828	16956	7502	371.817	153.853	318.041	140.206
transcript_NQ504_04465	NQ504_04465	.	CDP-alcohol phosphatidyltransferase family protein	CP102284.1:883821-884417	597	18725	8754	569.491	248.986	487.125	226.901
transcript_NQ504_04470	NQ504_04470	.	PucR family transcriptional regulator ligand-binding domain-containing protein	CP102284.1:884682-885410	729	6990	16880	174.083	393.194	148.905	358.318
transcript_NQ504_04475	NQ504_04475	.	helix-turn-helix domain-containing protein	CP102284.1:885432-886268	837	3107	10769	67.3853	218.479	57.6394	199.1
transcript_NQ504_04480	NQ504_04480	.	hypothetical protein	CP102284.1:886496-887797	1302	1901	9751	26.5049	127.163	22.6715	115.884
transcript_NQ504_04485	NQ504_04485	.	TrkH family potassium uptake protein	CP102284.1:887883-889201	1319	8896	10003	122.456	128.78	104.746	117.357
transcript_NQ504_04490	NQ504_04490	.	TrkA family potassium uptake protein	CP102284.1:889223-889867	645	4510	3862	126.946	101.657	108.586	92.6402
transcript_NQ504_04495	NQ504_04495	.	DUF975 family protein	CP102284.1:889922-890686	765	17942	19365	425.847	429.845	364.257	391.718
transcript_NQ504_04500	NQ504_04500	.	IS200/IS605 family transposase	CP102284.1:891243-891341	99	126	494	23.0281	84.6635	19.6976	77.1539
transcript_NQ504_04505	NQ504_04505	.	transposase	CP102284.1:891356-891469	114	84	237	13.2846	35.2197	11.3633	32.0958
transcript_NQ504_04510	NQ504_04510	.	hypothetical protein	CP102284.1:891673-892164	492	853	2716	31.478	93.7139	26.9254	85.4015
transcript_NQ504_04515	NQ504_04515	.	deoxynucleoside kinase	CP102284.1:892375-893100	726	262	756	6.53749	17.6748	5.59197	16.107
transcript_NQ504_04520	NQ504_04520	purE	5-(carboxyamino)imidazole ribonucleotide mutase	CP102284.1:893357-893842	486	4402	8893	164.457	310.703	140.671	283.144
transcript_NQ504_04525	NQ504_04525	purK	5-(carboxyamino)imidazole ribonucleotide synthase	CP102284.1:893838-894956	1119	15353	29657	249.113	450.049	213.084	410.13
transcript_NQ504_04530	NQ504_04530	purB	adenylosuccinate lyase	CP102284.1:894978-896273	1296	9376	20243	131.359	265.231	112.36	241.705
transcript_NQ504_04535	NQ504_04535	.	ROK family protein	CP102284.1:896414-897343	930	1961	6700	38.272	122.326	32.7367	111.475
transcript_NQ504_04540	NQ504_04540	.	hypothetical protein	CP102284.1:897445-897588	144	36	107	4.44855	12.5891	3.80515	11.4724
transcript_NQ504_04545	NQ504_04545	.	amino acid permease	CP102284.1:897747-899123	1377	171	560	2.24225	6.90083	1.91796	6.28873
transcript_NQ504_04550	NQ504_04550	.	phosphoribosylaminoimidazolesuccinocarboxamide synthase	CP102284.1:899637-900356	720	3502	6640	88.2951	156.598	75.5249	142.707
transcript_NQ504_04555	NQ504_04555	purS	phosphoribosylformylglycinamidine synthase subunit PurS	CP102284.1:900362-900610	249	706	1507	51.4188	102.736	43.9821	93.6233
transcript_NQ504_04560	NQ504_04560	purQ	phosphoribosylformylglycinamidine synthase subunit PurQ	CP102284.1:900613-901296	684	2963	6206	78.6514	154.07	67.276	140.404
transcript_NQ504_04565	NQ504_04565	purL	phosphoribosylformylglycinamidine synthase subunit PurL	CP102284.1:901299-903521	2223	10406	22426	84.9936	171.3	72.701	156.106
transcript_NQ504_04570	NQ504_04570	purF	amidophosphoribosyltransferase	CP102284.1:903500-904954	1455	8581	18375	107.079	214.44	91.592	195.419
transcript_NQ504_04575	NQ504_04575	purM	phosphoribosylformylglycinamidine cyclo-ligase	CP102284.1:904954-905988	1035	11509	21090	201.895	346.009	172.695	315.318
transcript_NQ504_04580	NQ504_04580	purN	phosphoribosylglycinamide formyltransferase	CP102284.1:906003-906602	600	6388	12348	193.287	349.466	165.331	318.469
transcript_NQ504_04585	NQ504_04585	purH	bifunctional phosphoribosylaminoimidazolecarboxamide formyltransferase/IMP cyclohydrolase	CP102284.1:906609-908144	1536	9230	19352	109.104	213.941	93.324	194.964
transcript_NQ504_04590	NQ504_04590	purD	phosphoribosylamine--glycine ligase	CP102284.1:908166-909428	1263	7810	18697	112.267	251.376	96.0301	229.08
transcript_NQ504_04595	NQ504_04595	.	M1 family metallopeptidase	CP102284.1:909548-912088	2541	61238	83649	437.588	559.006	374.3	509.423
transcript_NQ504_04600	NQ504_04600	.	LysR family transcriptional regulator	CP102284.1:912287-913174	888	4557	6220	93.1669	118.941	79.6922	108.391
transcript_NQ504_04605	NQ504_04605	.	MATE family efflux transporter	CP102284.1:913301-914677	1377	5630	6851	74.2301	84.4745	63.4941	76.9816
transcript_NQ504_04610	NQ504_04610	.	DUF2187 domain-containing protein	CP102284.1:914785-914991	207	1594	1595	139.818	130.841	119.596	119.235
transcript_NQ504_04615	NQ504_04615	.	tRNA-Gly	CP102284.1:915042-915112	71	327	290	83.4226	69.2371	71.3571	63.0958
transcript_NQ504_04620	NQ504_04620	argS	arginine--tRNA ligase	CP102284.1:915364-917058	1695	20685	22336	221.58	223.764	189.533	203.916
transcript_NQ504_04625	NQ504_04625	.	peptide ABC transporter substrate-binding protein	CP102284.1:917466-919109	1644	7820	13192	86.3682	136.256	73.8768	124.171
transcript_NQ504_04630	NQ504_04630	pepT	peptidase T	CP102284.1:919127-920389	1263	7221	11478	103.803	154.311	88.7898	140.624
transcript_NQ504_04635	NQ504_04635	.	LysR family transcriptional regulator	CP102284.1:920513-921475	963	3730	1427	70.3284	25.151	60.1568	22.9201
transcript_NQ504_04640	NQ504_04640	.	NADPH-dependent FMN reductase	CP102284.1:921687-921995	309	223	108	13.0468	5.881	11.1598	5.35936
transcript_NQ504_04645	NQ504_04645	.	ArgR family transcriptional regulator	CP102284.1:922082-922564	483	4003	4384	150.459	154.126	128.698	140.455
transcript_NQ504_04650	NQ504_04650	.	PBP1A family penicillin-binding protein	CP102284.1:922648-924762	2115	75507	65948	648.232	529.486	554.478	482.52
transcript_NQ504_04655	NQ504_04655	.	YlbF family regulator	CP102284.1:924779-925117	339	10512	8927	563.029	447.137	481.598	407.476
transcript_NQ504_04660	NQ504_04660	.	HD domain-containing protein	CP102284.1:925204-926160	957	2985	3827	56.6183	67.9004	48.4296	61.8776
transcript_NQ504_04665	NQ504_04665	.	methyl-accepting chemotaxis protein	CP102284.1:926304-928466	2163	51	13448	0.425122	105.569	0.363637	96.205
transcript_NQ504_04670	NQ504_04670	asd	aspartate-semialdehyde dehydrogenase	CP102284.1:929078-930166	1089	22064	45525	367.876	709.873	314.67	646.908
transcript_NQ504_04675	NQ504_04675	tnpA	IS200/IS605 family transposase	CP102284.1:930408-930842	435	5095	3484	212.65	135.996	181.894	123.933
transcript_NQ504_04680	NQ504_04680	.	transposase	CP102284.1:930842-932020	1179	6526	5297	100.502	76.2836	85.9667	69.5173
transcript_NQ504_04685	NQ504_04685	.	ABC transporter ATP-binding protein	CP102284.1:932163-933074	912	25230	19252	502.313	358.449	429.663	326.655
transcript_NQ504_04690	NQ504_04690	.	ABC transporter permease	CP102284.1:933070-934314	1245	12046	10847	175.671	147.942	150.264	134.82
transcript_NQ504_04695	NQ504_04695	.	LacI family DNA-binding transcriptional regulator	CP102284.1:934413-935426	1014	9100	7021	162.938	117.573	139.372	107.145
transcript_NQ504_04700	NQ504_04700	.	hypothetical protein	CP102284.1:935631-936461	831	1936	2818	42.283	57.5658	36.1676	52.4597
transcript_NQ504_04705	NQ504_04705	yidA	sugar-phosphatase	CP102284.1:936915-937727	813	1892	3042	42.2435	63.5364	36.1338	57.9007
transcript_NQ504_04710	NQ504_04710	.	hypothetical protein	CP102284.1:937860-938348	489	1684	2103	62.5147	73.0065	53.4732	66.5308
transcript_NQ504_04715	NQ504_04715	.	peptidylprolyl isomerase	CP102284.1:938677-939570	894	30138	30192	612.109	573.47	523.579	522.603
transcript_NQ504_04720	NQ504_04720	.	hypothetical protein	CP102284.1:939706-940014	309	2179	3619	127.994	198.853	109.483	181.215
transcript_NQ504_04725	NQ504_04725	.	HIT family protein	CP102284.1:940023-940445	423	3098	5109	132.964	205.078	113.733	186.888
transcript_NQ504_04730	NQ504_04730	.	ABC transporter ATP-binding protein	CP102284.1:940572-941303	732	2208	3009	54.754	69.7942	46.8349	63.6035
transcript_NQ504_04735	NQ504_04735	.	ABC transporter permease	CP102284.1:941308-942528	1221	2456	3670	36.5176	51.032	31.236	46.5055
transcript_NQ504_04740	NQ504_04740	.	phosphotransferase family protein	CP102284.1:942582-943382	801	14167	18684	321.135	396.082	274.689	360.95
transcript_NQ504_04745	NQ504_04745	trmB	tRNA (guanosine(46)-N7)-methyltransferase TrmB	CP102284.1:943449-944084	636	5806	5651	165.736	150.872	141.766	137.49
transcript_NQ504_04750	NQ504_04750	.	hypothetical protein	CP102284.1:944139-944456	318	418	811	23.8524	43.2621	20.4026	39.4248
transcript_NQ504_04755	NQ504_04755	.	thioredoxin family protein	CP102284.1:944574-944891	318	34700	48180	1981.31	2572.77	1694.75	2344.56
transcript_NQ504_04760	NQ504_04760	.	DUF4479 and tRNA-binding domain-containing protein	CP102284.1:944939-945583	645	35214	56446	991.294	1486.05	847.923	1354.24
transcript_NQ504_04765	NQ504_04765	.	DNA translocase FtsK	CP102284.1:945667-947805	2139	43263	37799	367.24	300.077	314.126	273.46
transcript_NQ504_04770	NQ504_04770	murC	UDP-N-acetylmuramate--L-alanine ligase	CP102284.1:947886-949214	1329	45010	51734	614.945	661.016	526.005	602.384
transcript_NQ504_04775	NQ504_04775	.	AraC family ligand binding domain-containing protein	CP102284.1:949236-949517	282	7202	8436	463.707	507.933	396.641	462.879
transcript_NQ504_04780	NQ504_04780	.	MaoC/PaaZ C-terminal domain-containing protein	CP102284.1:949650-950138	489	10744	12059	398.916	418.736	341.221	381.594
transcript_NQ504_04785	NQ504_04785	.	Bax inhibitor-1/YccA family protein	CP102284.1:950134-950838	705	5985	7836	154.14	188.732	131.847	171.991
transcript_NQ504_04790	NQ504_04790	.	polysaccharide deacetylase family protein	CP102284.1:950880-951167	288	958	1062	60.3395	62.5819	51.6126	57.0309
transcript_NQ504_04795	NQ504_04795	polA	DNA polymerase I	CP102284.1:951254-953908	2655	47492	55050	324.795	352.087	277.82	320.858
transcript_NQ504_04800	NQ504_04800	mutM	DNA-formamidopyrimidine glycosylase	CP102284.1:953921-954748	828	39931	38876	875.64	797.273	748.996	726.555
transcript_NQ504_04805	NQ504_04805	coaE	dephospho-CoA kinase	CP102284.1:954748-955335	588	25569	26796	789.547	773.827	675.355	705.189
transcript_NQ504_04810	NQ504_04810	nrdR	transcriptional regulator NrdR	CP102284.1:955496-955978	483	14301	16781	537.604	589.957	459.85	537.628
transcript_NQ504_04815	NQ504_04815	.	chromosome replication initiation protein	CP102284.1:955997-957361	1365	31125	33777	414.023	420.194	354.143	382.923
transcript_NQ504_04820	NQ504_04820	dnaI	primosomal protein DnaI	CP102284.1:957370-958308	939	47465	54433	917.824	984.367	785.079	897.054
transcript_NQ504_04825	NQ504_04825	thrS	threonine--tRNA ligase	CP102284.1:958642-960573	1932	29056	46099	273.074	405.175	233.579	369.236
transcript_NQ504_04830	NQ504_04830	infC	translation initiation factor IF-3	CP102284.1:960818-961315	498	112728	90623	4110.11	3090.09	3515.67	2816.01
transcript_NQ504_04835	NQ504_04835	rpmI	50S ribosomal protein L35	CP102284.1:961349-961549	201	16576	15069	1497.32	1273.04	1280.76	1160.12
transcript_NQ504_04840	NQ504_04840	rplT	50S ribosomal protein L20	CP102284.1:961655-962011	357	9795	10443	498.166	496.708	426.116	452.65
transcript_NQ504_04845	NQ504_04845	.	YqeG family HAD IIIA-type phosphatase	CP102284.1:962154-962684	531	18902	12037	646.338	384.933	552.858	350.79
transcript_NQ504_04850	NQ504_04850	yqeH	ribosome biogenesis GTPase YqeH	CP102284.1:962680-963795	1116	15917	13667	258.955	207.956	221.502	189.511
transcript_NQ504_04855	NQ504_04855	yhbY	ribosome assembly RNA-binding protein YhbY	CP102284.1:963811-964119	309	3805	3308	223.533	181.743	191.204	165.622
transcript_NQ504_04860	NQ504_04860	.	nicotinate-nucleotide adenylyltransferase	CP102284.1:964155-964766	612	18763	15653	556.676	434.31	476.163	395.787
transcript_NQ504_04865	NQ504_04865	yqeK	bis(5'-nucleosyl)-tetraphosphatase (symmetrical) YqeK	CP102284.1:964762-965355	594	32929	25520	1006.57	729.529	860.987	664.82
transcript_NQ504_04870	NQ504_04870	rsfS	ribosome silencing factor	CP102284.1:965372-965725	354	5441	4577	279.047	219.523	238.688	200.051
transcript_NQ504_04875	NQ504_04875	.	class I SAM-dependent methyltransferase	CP102284.1:965728-966459	732	16677	14208	413.659	329.59	353.832	300.355
transcript_NQ504_04880	NQ504_04880	.	nucleotidyltransferase	CP102284.1:966476-967618	1143	31639	23765	502.599	353.062	429.908	321.746
transcript_NQ504_04885	NQ504_04885	.	YceD family protein	CP102284.1:967704-968255	552	89894	67380	2956.93	2072.77	2529.27	1888.91
transcript_NQ504_04890	NQ504_04890	rpmF	50S ribosomal protein L32	CP102284.1:968338-968511	174	37753	27291	3939.59	2663.32	3369.81	2427.08
transcript_NQ504_04895	NQ504_04895	yihA	ribosome biogenesis GTP-binding protein YihA/YsxC	CP102284.1:968845-969438	594	13892	12711	424.636	363.352	363.221	331.123
transcript_NQ504_04900	NQ504_04900	.	nucleoside triphosphate pyrophosphohydrolase family protein	CP102284.1:969444-969740	297	2826	3453	172.746	197.417	147.762	179.906
transcript_NQ504_04905	NQ504_04905	.	SPJ_0845 family protein	CP102284.1:969834-969974	141	58	159	7.41078	19.0312	6.33896	17.3432
transcript_NQ504_04910	NQ504_04910	.	amino acid ABC transporter ATP-binding protein	CP102284.1:970175-970897	723	5416	5166	136.017	121.315	116.345	110.554
transcript_NQ504_04915	NQ504_04915	uvrC	excinuclease ABC subunit UvrC	CP102284.1:970922-972703	1782	14899	15805	151.81	150.601	129.853	137.243
transcript_NQ504_04920	NQ504_04920	.	hypothetical protein	CP102284.1:972819-973103	285	764	1247	48.6151	74.2569	41.5839	67.6703
transcript_NQ504_04925	NQ504_04925	tnpA	IS200/IS605 family transposase	CP102284.1:973328-973723	396	3228	3870	147.971	165.911	126.57	151.195
transcript_NQ504_04930	NQ504_04930	.	transposase	CP102284.1:973726-974916	1191	16115	18566	245.675	264.702	210.143	241.223
transcript_NQ504_04935	NQ504_04935	obgE	GTPase ObgE	CP102284.1:975228-976532	1305	22780	26181	316.951	340.672	271.11	310.455
transcript_NQ504_04940	NQ504_04940	.	acetyltransferase	CP102284.1:976559-978454	1896	57683	59746	552.409	535.093	472.514	487.63
transcript_NQ504_04945	NQ504_04945	.	hypothetical protein	CP102284.1:978506-978784	279	179	539	11.6211	32.7964	9.94032	29.8874
transcript_NQ504_04950	NQ504_04950	rnz	ribonuclease Z	CP102284.1:979268-980206	939	22291	27786	431.03	502.474	368.69	457.905
transcript_NQ504_04955	NQ504_04955	.	SDR family oxidoreductase	CP102284.1:980212-981018	807	36734	44249	826.498	931.082	706.961	848.496
transcript_NQ504_04960	NQ504_04960	.	lipopolysaccharide assembly protein LapA domain-containing protein	CP102284.1:981039-981323	285	11433	13477	728.358	802.955	623.016	731.734
transcript_NQ504_04965	NQ504_04965	recJ	single-stranded-DNA-specific exonuclease RecJ	CP102284.1:981344-983659	2316	68298	79195	535.452	580.655	458.01	529.151
transcript_NQ504_04970	NQ504_04970	.	adenine phosphoribosyltransferase	CP102284.1:983695-984210	516	8621	13236	303.359	435.553	259.484	396.919
transcript_NQ504_04975	NQ504_04975	.	TrkA family potassium uptake protein	CP102284.1:984287-984955	669	6529	5668	177.203	143.863	151.574	131.102
transcript_NQ504_04980	NQ504_04980	yidC	membrane protein insertase YidC	CP102284.1:985076-985975	900	18006	25267	363.255	476.714	310.718	434.429
transcript_NQ504_04985	NQ504_04985	.	acylphosphatase	CP102284.1:986048-986323	276	432	616	28.4188	37.8814	24.3086	34.5213
transcript_NQ504_04990	NQ504_04990	.	hydroxymethylglutaryl-CoA synthase	CP102284.1:986466-987626	1161	1668	2178	26.0776	31.8413	22.306	29.017
transcript_NQ504_04995	NQ504_04995	.	hypothetical protein	CP102284.1:987691-988401	711	1167	941	29.7976	22.452	25.4879	20.4605
transcript_NQ504_05000	NQ504_05000	.	exonuclease SbcC	CP102284.1:988527-989405	879	11450	10441	236.514	201.703	202.307	183.812
transcript_NQ504_05005	NQ504_05005	.	hypothetical protein	CP102284.1:989411-990421	1011	10111	11391	181.582	191.325	155.32	174.354
transcript_NQ504_05010	NQ504_05010	.	hypothetical protein	CP102284.1:990421-990885	465	3914	4001	152.807	146.102	130.706	133.143
transcript_NQ504_05015	NQ504_05015	lepA	translation elongation factor 4	CP102284.1:991054-992880	1827	24975	28596	248.206	265.779	212.308	242.205
transcript_NQ504_05020	NQ504_05020	.	tRNA (adenine(22)-N(1))-methyltransferase TrmK	CP102284.1:992896-993591	696	9231	9885	240.815	241.158	205.986	219.767
transcript_NQ504_05025	NQ504_05025	.	Nif3-like dinuclear metal center hexameric protein	CP102284.1:993587-994699	1113	20410	19675	332.957	300.171	284.801	273.546
transcript_NQ504_05030	NQ504_05030	pepT	peptidase T	CP102284.1:994733-995968	1236	40508	36695	595.072	504.13	509.006	459.414
transcript_NQ504_05035	NQ504_05035	.	DEAD/DEAH box helicase	CP102284.1:996010-999522	3513	66911	65514	345.834	316.677	295.816	288.588
transcript_NQ504_05040	NQ504_05040	.	transposase	CP102284.1:1000046-1000168	123	1	2	0.143131	0.245101	0.12243	0.22336
transcript_NQ504_05045	NQ504_05045	.	transposase	CP102284.1:1000434-1000952	519	16	6	0.533532	0.190163	0.456367	0.173295
transcript_NQ504_05050	NQ504_05050	.	peptide ABC transporter substrate-binding protein	CP102284.1:1001340-1002977	1638	137805	289172	1527.58	2997.81	1306.64	2731.91
transcript_NQ504_05055	NQ504_05055	clpB	ATP-dependent chaperone ClpB	CP102284.1:1003424-1006027	2604	42798	32457	298.422	211.65	255.261	192.877
transcript_NQ504_05060	NQ504_05060	.	YjzD family protein	CP102284.1:1006123-1006302	180	235	349	23.6873	32.8375	20.2614	29.9248
transcript_NQ504_05065	NQ504_05065	.	DNA polymerase III subunit alpha	CP102284.1:1006466-1009825	3360	40204	53400	217.26	269.876	185.838	245.939
transcript_NQ504_05070	NQ504_05070	.	tRNA-Arg	CP102284.1:1009895-1009968	74	3	3	0.524753	0.627075	0.448858	0.571454
transcript_NQ504_05075	NQ504_05075	.	chemotaxis protein	CP102284.1:1010295-1010447	153	38	48	4.48153	5.21856	3.83336	4.75568
transcript_NQ504_05080	NQ504_05080	.	hypothetical protein	CP102284.1:1010591-1010683	93	37	78	7.21879	14.1504	6.17474	12.8953
transcript_NQ504_05085	NQ504_05085	.	IS66 family transposase	CP102284.1:1010783-1011157	375	305	409	14.7368	18.5015	12.6054	16.8605
transcript_NQ504_05090	NQ504_05090	.	transposase	CP102284.1:1011160-1011711	552	152	309	4.989	9.48241	4.26744	8.64133
transcript_NQ504_05095	NQ504_05095	.	hypothetical protein	CP102284.1:1011715-1011798	84	16	26	3.40858	5.05768	2.9156	4.60906
transcript_NQ504_05100	NQ504_05100	.	molecular chaperone GrpE	CP102284.1:1011982-1012179	198	56	103	5.05831	8.80133	4.32672	8.02066
transcript_NQ504_05105	NQ504_05105	.	hypothetical protein	CP102284.1:1012510-1012707	198	123	245	11.1982	20.9493	9.57856	19.0911
transcript_NQ504_05110	NQ504_05110	.	IS256 family transposase	CP102284.1:1012820-1014055	1236	10143	11239	148.998	154.401	127.448	140.706
transcript_NQ504_05115	NQ504_05115	.	Rgg/GadR/MutR family transcriptional regulator	CP102284.1:1014585-1015442	858	473	4282	10.0035	84.7465	8.55672	77.2295
transcript_NQ504_05120	NQ504_05120	.	GNAT family N-acetyltransferase	CP102284.1:1015729-1016307	579	1161	3009	36.3897	88.2354	31.1267	80.4089
transcript_NQ504_05125	NQ504_05125	.	hypothetical protein	CP102284.1:1016373-1016810	438	1149	3310	47.6137	128.325	40.7273	116.942
transcript_NQ504_05130	NQ504_05130	.	hypothetical protein	CP102284.1:1017050-1017247	198	16	40	1.41887	3.42008	1.21366	3.11672
transcript_NQ504_05135	NQ504_05135	.	DNA/RNA non-specific endonuclease	CP102284.1:1017378-1018199	822	4183	8560	92.3815	176.829	79.0203	161.145
transcript_NQ504_05140	NQ504_05140	.	nitroreductase	CP102284.1:1018294-1018938	645	22324	48245	628.423	1270.15	537.534	1157.48
transcript_NQ504_05145	NQ504_05145	.	endo alpha-1,4 polygalactosaminidase	CP102284.1:1018998-1019807	810	14644	37219	328.263	780.266	280.786	711.057
transcript_NQ504_05150	NQ504_05150	.	NUMOD4 domain-containing protein	CP102284.1:1019960-1020508	549	207	376	6.83183	11.5991	5.84374	10.5702
transcript_NQ504_05155	NQ504_05155	.	DUF3862 domain-containing protein	CP102284.1:1020563-1021237	675	483	934	12.9869	23.4964	11.1086	21.4123
transcript_NQ504_05160	NQ504_05160	cas9	type II CRISPR RNA-guided endonuclease Cas9	CP102284.1:1021403-1025527	4125	10026	13205	44.1285	54.356	37.7462	49.5346
transcript_NQ504_05165	NQ504_05165	cas1	type II CRISPR-associated endonuclease Cas1	CP102284.1:1025790-1026701	912	765	361	15.2238	6.70519	13.0219	6.11044
transcript_NQ504_05170	NQ504_05170	cas2	CRISPR-associated endonuclease Cas2	CP102284.1:1026682-1026990	309	243	110	14.2206	6.01292	12.1639	5.47958
transcript_NQ504_05175	NQ504_05175	csn2	type II-A CRISPR-associated protein Csn2	CP102284.1:1026990-1027652	663	1117	688	30.5863	17.5962	26.1626	16.0354
transcript_NQ504_05180	NQ504_05180	.	Abi family protein	CP102284.1:1029914-1030777	864	755	1772	15.8614	34.818	13.5673	31.7297
transcript_NQ504_05185	NQ504_05185	.	hypothetical protein	CP102284.1:1030906-1031136	231	8	10	0.590948	0.674289	0.505479	0.61448
transcript_NQ504_05190	NQ504_05190	.	serine/threonine protein kinase	CP102284.1:1031287-1031562	276	12	16	0.764553	0.959255	0.653975	0.874169
transcript_NQ504_05195	NQ504_05195	.	patatin family protein	CP102284.1:1031642-1032517	876	8648	15749	179.236	305.278	153.313	278.2
transcript_NQ504_05200	NQ504_05200	.	PolC-type DNA polymerase III	CP102284.1:1032686-1037029	4344	29194	33635	122.025	131.48	104.377	119.818
transcript_NQ504_05205	NQ504_05205	.	site-specific integrase	CP102284.1:1037151-1038338	1188	3646	3536	55.722	50.5393	47.6629	46.0565
transcript_NQ504_05210	NQ504_05210	.	helix-turn-helix domain-containing protein	CP102284.1:1038391-1038723	333	2511	2068	136.883	105.427	117.086	96.0754
transcript_NQ504_05215	NQ504_05215	.	ImmA/IrrE family metallo-endopeptidase	CP102284.1:1038826-1039200	375	1640	1662	79.3637	75.2532	67.8853	68.5783
transcript_NQ504_05220	NQ504_05220	.	helix-turn-helix domain-containing protein	CP102284.1:1039219-1039542	324	944	1131	52.8501	59.2525	45.2064	53.9969
transcript_NQ504_05225	NQ504_05225	.	helix-turn-helix domain-containing protein	CP102284.1:1039846-1040034	189	777	644	74.5992	57.8122	63.8099	52.6843
transcript_NQ504_05230	NQ504_05230	.	ORF6N domain-containing protein	CP102284.1:1040052-1040846	795	2002	1875	45.7149	40.0405	39.1032	36.489
transcript_NQ504_05235	NQ504_05235	.	hypothetical protein	CP102284.1:1040855-1041049	195	980	763	91.186	66.3747	77.9977	60.4873
transcript_NQ504_05240	NQ504_05240	.	hypothetical protein	CP102284.1:1041430-1041747	318	1681	992	95.9808	52.9235	82.0991	48.2292
transcript_NQ504_05245	NQ504_05245	.	tRNA (guanine-N1)-methyltransferase	CP102284.1:1041747-1041929	183	1216	577	120.579	53.4821	103.14	48.7383
transcript_NQ504_05250	NQ504_05250	.	peptide ABC transporter substrate-binding protein	CP102284.1:1041937-1042116	180	688	516	69.3645	48.6114	59.3323	44.2996
transcript_NQ504_05255	NQ504_05255	.	AAA family ATPase	CP102284.1:1042196-1043509	1314	7363	5895	101.743	76.1695	87.0282	69.4133
transcript_NQ504_05260	NQ504_05260	.	ATP-binding protein	CP102284.1:1043512-1044567	1056	8544	6181	146.909	99.3929	125.662	90.5768
transcript_NQ504_05265	NQ504_05265	.	hypothetical protein	CP102284.1:1044591-1044785	195	1281	922	119.27	80.2564	102.02	73.1377
transcript_NQ504_05270	NQ504_05270	.	hypothetical protein	CP102284.1:1044802-1045317	516	3396	2753	119.493	90.5818	102.211	82.5473
transcript_NQ504_05275	NQ504_05275	.	DEAD/DEAH box helicase	CP102284.1:1045333-1046934	1602	5322	4734	60.3135	50.1769	51.5904	45.7262
transcript_NQ504_05280	NQ504_05280	.	AAA family ATPase	CP102284.1:1047012-1049318	2307	4568	3024	35.9523	22.2564	30.7525	20.2822
transcript_NQ504_05285	NQ504_05285	.	RusA family crossover junction endodeoxyribonuclease	CP102284.1:1049583-1050005	423	1430	649	61.371	26.042	52.4949	23.7321
transcript_NQ504_05290	NQ504_05290	.	hypothetical protein	CP102284.1:1049986-1050207	222	1213	479	99.1519	36.6009	84.8116	33.3544
transcript_NQ504_05295	NQ504_05295	.	hypothetical protein	CP102284.1:1050330-1050485	156	329	138	38.278	14.9679	32.7418	13.6403
transcript_NQ504_05300	NQ504_05300	.	hypothetical protein	CP102284.1:1050493-1050924	432	812	570	34.0983	22.3906	29.1666	20.4045
transcript_NQ504_05305	NQ504_05305	.	terminase small subunit	CP102284.1:1051059-1051490	432	453	158	19.0381	6.18462	16.2846	5.63605
transcript_NQ504_05310	NQ504_05310	.	PBSX family phage terminase large subunit	CP102284.1:1051480-1052742	1263	2105	606	30.2564	8.14088	25.8804	7.41878
transcript_NQ504_05315	NQ504_05315	.	phage portal protein	CP102284.1:1052791-1054164	1374	1097	546	14.496	6.74661	12.3995	6.14819
transcript_NQ504_05320	NQ504_05320	.	minor capsid protein	CP102284.1:1054145-1055449	1305	1026	472	14.2708	6.13967	12.2068	5.59509
transcript_NQ504_05325	NQ504_05325	.	hypothetical protein	CP102284.1:1055439-1055693	255	642	679	45.6429	45.167	39.0416	41.1607
transcript_NQ504_05330	NQ504_05330	.	PGDYG domain-containing protein	CP102284.1:1055683-1055898	216	379	350	31.8487	27.4639	27.2424	25.0278
transcript_NQ504_05335	NQ504_05335	.	DUF4355 domain-containing protein	CP102284.1:1056005-1056559	555	3271	997	106.985	30.5019	91.5119	27.7964
transcript_NQ504_05340	NQ504_05340	.	hypothetical protein	CP102284.1:1056574-1057497	924	1119	422	21.9725	7.74257	18.7946	7.05581
transcript_NQ504_05345	NQ504_05345	.	phage head-tail connector protein	CP102284.1:1057517-1057876	360	898	263	45.2711	12.3806	38.7235	11.2824
transcript_NQ504_05350	NQ504_05350	.	hypothetical protein	CP102284.1:1057893-1058195	303	349	113	20.8613	6.29143	17.8441	5.73339
transcript_NQ504_05355	NQ504_05355	.	hypothetical protein	CP102284.1:1058191-1058544	354	542	194	27.7515	9.26218	23.7378	8.44063
transcript_NQ504_05360	NQ504_05360	.	DUF3168 domain-containing protein	CP102284.1:1058549-1058938	390	504	168	23.455	7.28935	20.0627	6.64279
transcript_NQ504_05365	NQ504_05365	.	phage major tail protein, TP901-1 family	CP102284.1:1058948-1059514	567	689	198	22.057	5.91212	18.8669	5.38772
transcript_NQ504_05370	NQ504_05370	.	tail assembly chaperone	CP102284.1:1059517-1059894	378	377	105	18.101	4.69094	15.483	4.27486
transcript_NQ504_05375	NQ504_05375	.	hypothetical protein	CP102284.1:1059930-1060256	327	349	86	19.3774	4.42335	16.5748	4.031
transcript_NQ504_05380	NQ504_05380	.	tape measure protein	CP102284.1:1060264-1063515	3252	3005	836	16.7755	4.36021	14.3493	3.97346
transcript_NQ504_05385	NQ504_05385	.	phage tail family protein	CP102284.1:1063530-1066085	2556	2775	1076	19.7122	7.14778	16.8612	6.51378
transcript_NQ504_05390	NQ504_05390	.	gp58-like family protein	CP102284.1:1066104-1070675	4572	6220	2462	24.7009	9.14235	21.1284	8.33143
transcript_NQ504_05395	NQ504_05395	.	hypothetical protein	CP102284.1:1070695-1071006	312	1002	309	58.3109	16.7882	49.8774	15.2991
transcript_NQ504_05400	NQ504_05400	.	hypothetical protein	CP102284.1:1071009-1071152	144	98	54	12.3499	6.30331	10.5638	5.74421
transcript_NQ504_05405	NQ504_05405	.	hypothetical protein	CP102284.1:1071158-1071400	243	195	104	14.5669	7.23639	12.4601	6.59453
transcript_NQ504_05410	NQ504_05410	.	hypothetical protein	CP102284.1:1071454-1071747	294	606	182	37.4245	10.4799	32.0118	9.55037
transcript_NQ504_05415	NQ504_05415	.	phage holin family protein	CP102284.1:1071743-1071976	234	403	83	31.2162	5.98522	26.7014	5.45433
transcript_NQ504_05420	NQ504_05420	.	LysM peptidoglycan-binding domain-containing protein	CP102284.1:1071969-1073231	1263	742	120	10.656	1.60731	9.11481	1.46474
transcript_NQ504_05425	NQ504_05425	rimP	ribosome maturation factor RimP	CP102284.1:1073773-1074243	471	25466	12584	981.733	453.672	839.745	413.432
transcript_NQ504_05430	NQ504_05430	nusA	transcription termination factor NusA	CP102284.1:1074267-1075469	1203	58016	36237	875.648	511.505	749.003	466.135
transcript_NQ504_05435	NQ504_05435	.	YlxR family protein	CP102284.1:1075487-1075783	297	13502	7519	825.429	429.885	706.047	391.755
transcript_NQ504_05440	NQ504_05440	.	ribosomal L7Ae/L30e/S12e/Gadd45 family protein	CP102284.1:1075776-1076078	303	17648	9924	1057.51	556.121	904.562	506.794
transcript_NQ504_05445	NQ504_05445	infB	translation initiation factor IF-2	CP102284.1:1076145-1078460	2316	142824	81876	1119.74	600.315	957.788	547.068
transcript_NQ504_05450	NQ504_05450	rbfA	30S ribosome-binding factor RbfA	CP102284.1:1078482-1078835	354	15127	8597	775.877	412.358	663.661	375.782
transcript_NQ504_05455	NQ504_05455	truB	tRNA pseudouridine(55) synthase TruB	CP102284.1:1078897-1079811	915	11396	5291	226.129	98.1919	193.424	89.4824
transcript_NQ504_05460	NQ504_05460	ribF	riboflavin biosynthesis protein RibF	CP102284.1:1079824-1080780	957	27187	11558	515.824	205.074	441.22	186.884
transcript_NQ504_05465	NQ504_05465	.	RNA methyltransferase	CP102284.1:1080785-1081549	765	13232	6229	314.05	138.247	268.629	125.984
transcript_NQ504_05470	NQ504_05470	.	YcxB family protein	CP102284.1:1082499-1083023	525	1504	9535	52.0054	308.4	44.4839	281.045
transcript_NQ504_05475	NQ504_05475	.	antirestriction protein ArdA	CP102284.1:1083110-1083598	489	26	106	0.937614	3.6691	0.802007	3.34366
transcript_NQ504_05480	NQ504_05480	.	flagellar protein FliB	CP102284.1:1084077-1084418	342	5794	8549	307.569	424.433	263.085	386.786
transcript_NQ504_05485	NQ504_05485	.	aldo/keto reductase	CP102284.1:1084442-1085359	918	5799	13538	114.693	250.418	98.1049	228.206
transcript_NQ504_05490	NQ504_05490	.	M15 family metallopeptidase	CP102284.1:1085378-1085674	297	374	1065	22.8616	60.8716	19.5551	55.4723
transcript_NQ504_05495	NQ504_05495	.	entericidin EcnA/B family protein	CP102284.1:1086584-1087066	483	790	2540	29.6979	89.2809	25.4027	81.3617
transcript_NQ504_05500	NQ504_05500	.	hypothetical protein	CP102284.1:1087373-1087570	198	319	559	29.235	47.9106	25.0068	43.6609
transcript_NQ504_05505	NQ504_05505	.	CRISPR-associated protein Cas1	CP102284.1:1087554-1087940	387	1077	1551	50.5186	68.052	43.2121	62.0158
transcript_NQ504_05510	NQ504_05510	tnpA	IS200/IS605 family transposase	CP102284.1:1088397-1088792	396	4457	5676	204.323	243.354	174.772	221.768
transcript_NQ504_05515	NQ504_05515	.	transposase	CP102284.1:1088795-1089985	1191	11131	14592	169.693	208.038	145.15	189.585
transcript_NQ504_05520	NQ504_05520	.	glycine reductase	CP102284.1:1090151-1090360	210	2813	3274	243.216	264.683	208.04	241.206
transcript_NQ504_05525	NQ504_05525	.	hypothetical protein	CP102284.1:1091051-1091347	297	182	259	11.0728	14.7817	9.47134	13.4706
transcript_NQ504_05530	NQ504_05530	.	YitT family protein	CP102284.1:1091599-1092438	840	3753	11720	81.1091	236.924	69.3783	215.909
transcript_NQ504_05535	NQ504_05535	.	Crp/Fnr family transcriptional regulator	CP102284.1:1092513-1093133	621	1180	1396	34.495	38.1542	29.506	34.7699
transcript_NQ504_05540	NQ504_05540	.	helix-turn-helix domain-containing protein	CP102284.1:1093265-1093669	405	2034	3092	91.1638	129.63	77.9788	118.132
transcript_NQ504_05545	NQ504_05545	.	hypothetical protein	CP102284.1:1093684-1094007	324	791	1513	44.2752	79.2672	37.8716	72.2362
transcript_NQ504_05550	NQ504_05550	.	methyl-accepting chemotaxis protein	CP102284.1:1094164-1096221	2058	3807	19939	33.58	164.514	28.7233	149.922
transcript_NQ504_05555	NQ504_05555	.	YitT family protein	CP102284.1:1096617-1097492	876	5663	9171	117.377	177.767	100.401	161.999
transcript_NQ504_05560	NQ504_05560	.	MATE family efflux transporter	CP102284.1:1097609-1098916	1308	1877	1635	26.0532	21.2251	22.2851	19.3424
transcript_NQ504_05565	NQ504_05565	.	MarR family winged helix-turn-helix transcriptional regulator	CP102284.1:1098923-1099354	432	626	659	26.2838	25.8847	22.4824	23.5887
transcript_NQ504_05570	NQ504_05570	dapB	4-hydroxy-tetrahydrodipicolinate reductase	CP102284.1:1099545-1100327	783	13990	21849	324.401	473.836	277.483	431.807
transcript_NQ504_05575	NQ504_05575	.	CCA tRNA nucleotidyltransferase	CP102284.1:1100327-1101526	1200	14671	23529	221.983	332.954	189.877	303.421
transcript_NQ504_05580	NQ504_05580	.	ABC transporter ATP-binding protein	CP102284.1:1101578-1102276	699	1675	3073	43.4901	74.6339	37.2001	68.014
transcript_NQ504_05585	NQ504_05585	.	ABC transporter permease	CP102284.1:1102295-1104877	2583	2579	8272	18.1289	54.3748	15.5069	49.5518
transcript_NQ504_05590	NQ504_05590	.	ABC-F family ATP-binding cassette domain-containing protein	CP102284.1:1105014-1106903	1890	28308	39829	271.956	357.849	232.623	326.108
transcript_NQ504_05595	NQ504_05595	.	thymidylate synthase	CP102284.1:1106918-1107871	954	20275	27410	385.89	487.88	330.078	444.605
transcript_NQ504_05600	NQ504_05600	.	dihydrofolate reductase	CP102284.1:1107889-1108389	501	11204	16143	406.045	547.144	347.318	498.613
transcript_NQ504_05605	NQ504_05605	.	hypothetical protein	CP102284.1:1108459-1109082	624	2483	4302	72.2302	117.066	61.7836	106.682
transcript_NQ504_05610	NQ504_05610	.	SGNH/GDSL hydrolase family protein	CP102284.1:1109217-1110158	942	14001	11770	269.872	212.169	230.84	193.349
transcript_NQ504_05615	NQ504_05615	.	YpmS family protein	CP102284.1:1110158-1110787	630	12318	10360	354.999	279.243	303.656	254.474
transcript_NQ504_05620	NQ504_05620	.	YozE family protein	CP102284.1:1110796-1111026	231	11191	7954	879.614	584.664	752.395	532.805
transcript_NQ504_05625	NQ504_05625	.	S41 family peptidase	CP102284.1:1111050-1112492	1443	36293	34404	456.67	404.858	390.622	368.947
transcript_NQ504_05630	NQ504_05630	lepB	signal peptidase I	CP102284.1:1112598-1113134	537	8271	6456	279.649	204.12	239.204	186.015
transcript_NQ504_05635	NQ504_05635	ylqF	ribosome biogenesis GTPase YlqF	CP102284.1:1113151-1114002	852	6075	6247	129.459	124.497	110.735	113.455
transcript_NQ504_05640	NQ504_05640	.	ribonuclease HII	CP102284.1:1114016-1114783	768	8144	8904	192.527	196.863	164.682	179.402
transcript_NQ504_05645	NQ504_05645	dprA	DNA-processing protein DprA	CP102284.1:1114848-1115729	882	6323	6129	130.168	117.999	111.342	107.533
transcript_NQ504_05650	NQ504_05650	topA	type I DNA topoisomerase	CP102284.1:1115819-1117939	2121	50716	60831	434.162	487.017	371.369	443.819
transcript_NQ504_05655	NQ504_05655	trmFO	FADH(2)-oxidizing methylenetetrahydrofolate--tRNA-(uracil(54)-C(5))-methyltransferase TrmFO	CP102284.1:1117960-1119267	1308	33083	45777	459.247	594.283	392.826	541.571
transcript_NQ504_05660	NQ504_05660	nadC	carboxylating nicotinate-nucleotide diphosphorylase	CP102284.1:1119319-1120164	846	281	654	6.01567	13.1077	5.14562	11.9451
transcript_NQ504_05665	NQ504_05665	.	MFS transporter	CP102284.1:1120157-1121362	1206	418	834	6.28649	11.7331	5.37728	10.6924
transcript_NQ504_05670	NQ504_05670	xerC	tyrosine recombinase XerC	CP102284.1:1121616-1122512	897	15488	19008	313.497	359.827	268.156	327.911
transcript_NQ504_05675	NQ504_05675	hslV	ATP-dependent protease subunit HslV	CP102284.1:1122543-1123082	540	16419	17133	552.077	538.752	472.23	490.965
transcript_NQ504_05680	NQ504_05680	hslU	ATP-dependent protease ATPase subunit HslU	CP102284.1:1123099-1124514	1416	39758	43409	509.809	520.569	436.075	474.394
transcript_NQ504_05685	NQ504_05685	.	aldose 1-epimerase family protein	CP102284.1:1124535-1125410	876	13253	16080	274.695	311.7	234.966	284.052
transcript_NQ504_05690	NQ504_05690	plsY	glycerol-3-phosphate 1-O-acyltransferase PlsY	CP102284.1:1125853-1126449	597	1418	2524	43.1161	71.7868	36.8802	65.4193
transcript_NQ504_05695	NQ504_05695	parE	DNA topoisomerase IV subunit B	CP102284.1:1126644-1128677	2034	31494	30042	281.137	250.8	240.476	228.554
transcript_NQ504_05700	NQ504_05700	parC	DNA topoisomerase IV subunit A	CP102284.1:1128698-1131148	2451	49182	49247	364.348	341.193	311.652	310.929
transcript_NQ504_05705	NQ504_05705	.	NFACT family protein	CP102284.1:1131196-1132890	1695	22993	23586	246.302	236.288	210.68	215.329
transcript_NQ504_05710	NQ504_05710	.	hypothetical protein	CP102284.1:1133014-1133313	300	34	21	2.00854	1.17829	1.71805	1.07377
transcript_NQ504_05715	NQ504_05715	.	DegV family protein	CP102284.1:1133462-1134328	867	7099	10800	148.667	211.514	127.166	192.753
transcript_NQ504_05720	NQ504_05720	.	TIM barrel protein	CP102284.1:1134377-1135219	843	6859	5701	147.72	114.835	126.355	104.649
transcript_NQ504_05725	NQ504_05725	.	hypothetical protein	CP102284.1:1135315-1135722	408	2800	1853	124.57	77.0923	106.553	70.2543
transcript_NQ504_05730	NQ504_05730	lepB	signal peptidase I	CP102284.1:1135737-1136333	597	6253	4123	190.173	117.264	162.669	106.863
transcript_NQ504_05735	NQ504_05735	.	hypothetical protein	CP102284.1:1136751-1137041	291	2605	2790	162.483	162.774	138.983	148.336
transcript_NQ504_05740	NQ504_05740	.	8-oxo-dGTP diphosphatase	CP102284.1:1137118-1137582	465	284	534	11.0528	19.4742	9.45422	17.7468
transcript_NQ504_05745	NQ504_05745	.	LysM peptidoglycan-binding domain-containing protein	CP102284.1:1137704-1138282	579	335	30963	10.487	908.065	8.97022	827.52
transcript_NQ504_05750	NQ504_05750	.	metallophosphatase family protein	CP102284.1:1138389-1139228	840	1941	2725	41.949	55.0778	35.8819	50.1924
transcript_NQ504_05755	NQ504_05755	.	hypothetical protein	CP102284.1:1139761-1140237	477	45908	31188	1747.52	1110.26	1494.78	1011.78
transcript_NQ504_05760	NQ504_05760	.	1-deoxy-D-xylulose-5-phosphate synthase	CP102284.1:1140334-1142088	1755	10554	8164	109.192	78.9914	93.3995	71.9849
transcript_NQ504_05765	NQ504_05765	.	Cof-type HAD-IIB family hydrolase	CP102284.1:1142115-1142915	801	3119	2520	70.6805	53.4081	60.458	48.6708
transcript_NQ504_05770	NQ504_05770	.	YjjG family noncanonical pyrimidine nucleotidase	CP102284.1:1143068-1143757	690	11283	10337	296.891	254.375	253.951	231.812
transcript_NQ504_05775	NQ504_05775	.	GNAT family N-acetyltransferase	CP102284.1:1143780-1144298	519	17556	13883	614.174	454.21	525.346	413.921
transcript_NQ504_05780	NQ504_05780	murI	glutamate racemase	CP102284.1:1144314-1145090	777	8427	8879	196.922	194.038	168.441	176.827
transcript_NQ504_05785	NQ504_05785	.	DUF5052 family protein	CP102284.1:1145114-1145743	630	3431	3699	98.8648	99.689	84.566	90.8467
transcript_NQ504_05790	NQ504_05790	.	hypothetical protein	CP102284.1:1145758-1146636	879	23441	17019	484.211	328.78	414.179	299.617
transcript_NQ504_05795	NQ504_05795	.	pyridoxal phosphate-dependent aminotransferase	CP102284.1:1146743-1147900	1158	25690	27227	402.804	399.256	344.547	363.842
transcript_NQ504_05800	NQ504_05800	.	DeoR/GlpR family DNA-binding transcription regulator	CP102284.1:1148017-1148766	750	3756	4669	90.9153	105.708	77.7662	96.3318
transcript_NQ504_05805	NQ504_05805	.	manganese-dependent inorganic pyrophosphatase	CP102284.1:1149000-1149923	924	23310	56083	458.057	1030.67	391.808	939.248
transcript_NQ504_05810	NQ504_05810	.	LysR family transcriptional regulator	CP102284.1:1149996-1150952	957	1370	11033	25.9897	195.765	22.2308	178.4
transcript_NQ504_05815	NQ504_05815	.	LCP family protein	CP102284.1:1151131-1152057	927	2424	22084	47.4754	404.527	40.609	368.646
transcript_NQ504_05820	NQ504_05820	pyrE	orotate phosphoribosyltransferase	CP102284.1:1152241-1152858	618	15724	5644	461.962	155.081	395.148	141.325
transcript_NQ504_05825	NQ504_05825	pyrF	orotidine-5'-phosphate decarboxylase	CP102284.1:1152858-1153577	720	27891	8899	703.371	209.868	601.643	191.253
transcript_NQ504_05830	NQ504_05830	.	dihydroorotate dehydrogenase	CP102284.1:1153570-1154502	933	15235	5807	296.487	105.676	253.606	96.3028
transcript_NQ504_05835	NQ504_05835	carB	carbamoyl-phosphate synthase large subunit	CP102284.1:1154525-1157707	3183	38935	16899	222.1	90.1505	189.977	82.1542
transcript_NQ504_05840	NQ504_05840	.	carbamoyl phosphate synthase small subunit	CP102284.1:1157703-1158788	1086	10843	5169	181.281	80.815	155.062	73.6467
transcript_NQ504_05845	NQ504_05845	.	dihydroorotase	CP102284.1:1158795-1160078	1284	18198	7935	257.342	104.934	220.122	95.6265
transcript_NQ504_05850	NQ504_05850	.	aspartate carbamoyltransferase catalytic subunit	CP102284.1:1160081-1161037	957	7893	4065	149.738	72.1293	128.081	65.7314
transcript_NQ504_05855	NQ504_05855	pyrR	bifunctional pyr operon transcriptional regulator/uracil phosphoribosyltransferase PyrR	CP102284.1:1161197-1161742	546	11084	8738	368.569	271.757	315.263	247.652
transcript_NQ504_05860	NQ504_05860	.	RluA family pseudouridine synthase	CP102284.1:1161923-1162825	903	6144	8793	123.537	165.348	105.67	150.681
transcript_NQ504_05865	NQ504_05865	lspA	signal peptidase II	CP102284.1:1162825-1163289	465	2719	3519	106.162	128.484	90.8079	117.087
transcript_NQ504_05870	NQ504_05870	.	formate--tetrahydrofolate ligase	CP102284.1:1163747-1165402	1656	12121	21713	132.893	222.649	113.673	202.9
transcript_NQ504_05875	NQ504_05875	.	EbsA family protein	CP102284.1:1165520-1165909	390	1156	1178	53.79	51.2897	46.0103	46.7404
transcript_NQ504_05880	NQ504_05880	.	reverse transcriptase-like protein	CP102284.1:1166013-1166384	372	332	353	16.1852	16.1002	13.8443	14.6721
transcript_NQ504_05885	NQ504_05885	.	class I SAM-dependent RNA methyltransferase	CP102284.1:1166387-1167520	1134	10103	7739	161.766	115.884	138.369	105.605
transcript_NQ504_05890	NQ504_05890	rnpB	RNase P RNA component class B	CP102284.1:1167606-1167975	370	1511165	1629481	74159	74784.3	63433.4	68151
transcript_NQ504_05895	NQ504_05895	gpsB	cell division regulator GpsB	CP102284.1:1168001-1168339	339	19876	22919	1064.57	1148.01	910.601	1046.18
transcript_NQ504_05900	NQ504_05900	.	DUF1273 domain-containing protein	CP102284.1:1168394-1168969	576	4443	5816	140.041	171.448	119.786	156.241
transcript_NQ504_05905	NQ504_05905	recU	Holliday junction resolvase RecU	CP102284.1:1169063-1169665	603	7863	11125	236.764	313.272	202.521	285.485
transcript_NQ504_05910	NQ504_05910	.	penicillin-binding protein	CP102284.1:1169698-1172022	2325	92726	118944	724.157	868.723	619.422	791.668
transcript_NQ504_05915	NQ504_05915	nth	endonuclease III	CP102284.1:1172089-1172727	639	2368	2845	67.2634	75.6008	57.5351	68.895
transcript_NQ504_05920	NQ504_05920	.	DnaD domain protein	CP102284.1:1172723-1173427	705	5444	5495	140.187	132.341	119.912	120.603
transcript_NQ504_05925	NQ504_05925	asnS	asparagine--tRNA ligase	CP102284.1:1173488-1174786	1299	45600	55629	637.388	727.198	545.202	662.696
transcript_NQ504_05930	NQ504_05930	.	pyridoxal phosphate-dependent aminotransferase	CP102284.1:1174802-1175983	1182	66595	65205	1022.99	936.743	875.036	853.654
transcript_NQ504_05935	NQ504_05935	.	DUF5590 domain-containing protein	CP102284.1:1176002-1176481	480	8096	10228	306.218	361.821	261.93	329.727
transcript_NQ504_05940	NQ504_05940	.	exonuclease domain-containing protein	CP102284.1:1176575-1179478	2904	19229	15455	120.228	90.3681	102.84	82.3525
transcript_NQ504_05945	NQ504_05945	mvk	mevalonate kinase	CP102284.1:1179579-1180535	957	7786	8328	147.709	147.762	126.346	134.656
transcript_NQ504_05950	NQ504_05950	mvaD	diphosphomevalonate decarboxylase	CP102284.1:1180535-1181491	957	7099	7413	134.684	131.533	115.205	119.866
transcript_NQ504_05955	NQ504_05955	.	phosphomevalonate kinase	CP102284.1:1181564-1182631	1068	8288	8330	140.906	132.438	120.526	120.691
transcript_NQ504_05960	NQ504_05960	fni	type 2 isopentenyl-diphosphate Delta-isomerase	CP102284.1:1182654-1183685	1032	4908	5291	86.3465	87.0501	73.8582	79.3288
transcript_NQ504_05965	NQ504_05965	.	RsmF rRNA methyltransferase first C-terminal domain-containing protein	CP102284.1:1183746-1185119	1374	23825	24910	314.842	307.855	269.307	280.548
transcript_NQ504_05970	NQ504_05970	.	ABC transporter permease	CP102284.1:1185138-1186103	966	15140	16005	284.566	281.347	243.409	256.391
transcript_NQ504_05975	NQ504_05975	.	metal-sulfur cluster assembly factor	CP102284.1:1186125-1186442	318	11038	10100	630.244	539.322	539.091	491.485
transcript_NQ504_05980	NQ504_05980	.	dienelactone hydrolase family protein	CP102284.1:1186460-1187218	759	12939	12283	309.524	274.787	264.757	250.414
transcript_NQ504_05985	NQ504_05985	.	hypothetical protein	CP102284.1:1187343-1188410	1068	9162	3385	155.758	53.82	133.231	49.0462
transcript_NQ504_05990	NQ504_05990	.	transposase	CP102284.1:1188719-1190053	1335	15357	5815	208.863	73.9639	178.655	67.4033
transcript_NQ504_05995	NQ504_05995	.	hypothetical protein	CP102284.1:1190031-1190276	246	2174	787	160.409	54.2848	137.209	49.4698
transcript_NQ504_06000	NQ504_06000	.	RloB domain-containing protein	CP102284.1:1190367-1190645	279	10023	2291	652.288	139.382	557.947	127.019
transcript_NQ504_06005	NQ504_06005	.	hypothetical protein	CP102284.1:1190667-1190792	126	4671	959	672.997	129.176	575.662	117.718
transcript_NQ504_06010	NQ504_06010	.	hypothetical protein	CP102284.1:1190907-1191146	240	6947	3052	525.514	215.89	449.509	196.74
transcript_NQ504_06015	NQ504_06015	.	hypothetical protein	CP102284.1:1191316-1191480	165	4992	4346	549.286	447.221	469.843	407.553
transcript_NQ504_06020	NQ504_06020	.	NUMOD4 domain-containing protein	CP102284.1:1192003-1192569	567	8258	15311	264.42	458.522	226.177	417.852
transcript_NQ504_06025	NQ504_06025	.	helix-turn-helix domain-containing protein	CP102284.1:1192661-1192918	258	3314	5729	233.216	377.019	199.486	343.578
transcript_NQ504_06030	NQ504_06030	.	hypothetical protein	CP102284.1:1193321-1194817	1497	6043	9343	73.2886	105.981	62.6889	96.5804
transcript_NQ504_06035	NQ504_06035	.	Lrp/AsnC family transcriptional regulator	CP102284.1:1194955-1195410	456	162	741	6.42397	27.5575	5.49487	25.1132
transcript_NQ504_06040	NQ504_06040	.	MATE family efflux transporter	CP102284.1:1195630-1196976	1347	3280	2613	44.205	32.9324	37.8116	30.0113
transcript_NQ504_06045	NQ504_06045	.	transposase domain-containing protein	CP102284.1:1197063-1197266	204	27	38	2.39832	3.0982	2.05145	2.82339
transcript_NQ504_06050	NQ504_06050	.	DEAD/DEAH box helicase family protein	CP102284.1:1197454-1200849	3396	258	2258	1.37668	11.2891	1.17757	10.2878
transcript_NQ504_06055	NQ504_06055	.	Eco57I restriction-modification methylase domain-containing protein	CP102284.1:1200852-1201886	1035	227	1058	3.9665	17.3575	3.39283	15.8179
transcript_NQ504_06060	NQ504_06060	.	restriction endonuclease subunit M	CP102284.1:1201892-1202872	981	131	579	2.40714	10.0212	2.059	9.13236
transcript_NQ504_06065	NQ504_06065	.	Cof-type HAD-IIB family hydrolase	CP102284.1:1203377-1204180	804	1053	1810	23.7601	38.212	20.3237	34.8226
transcript_NQ504_06070	NQ504_06070	.	hypothetical protein	CP102284.1:1204193-1204411	219	686	1001	56.8074	77.6062	48.5913	70.7226
transcript_NQ504_06075	NQ504_06075	.	helix-turn-helix domain-containing protein	CP102284.1:1204606-1205316	711	1402	1252	35.7929	29.8956	30.6162	27.2439
transcript_NQ504_06080	NQ504_06080	.	IS3 family transposase	CP102284.1:1205340-1206167	828	983	1165	21.5451	23.8915	18.429	21.7724
transcript_NQ504_06085	NQ504_06085	lysA	diaminopimelate decarboxylase	CP102284.1:1206282-1207586	1305	16188	20089	225.225	261.4	192.651	238.214
transcript_NQ504_06090	NQ504_06090	.	4-oxalocrotonate tautomerase	CP102284.1:1207665-1207850	186	8228	6885	803.158	628.549	686.997	572.797
transcript_NQ504_06095	NQ504_06095	.	C69 family dipeptidase	CP102284.1:1208016-1209443	1428	3235	5714	41.1295	67.9408	35.1809	61.9145
transcript_NQ504_06100	NQ504_06100	.	hypothetical protein	CP102284.1:1209459-1210244	786	2298	4076	53.0686	88.0449	45.3933	80.2354
transcript_NQ504_06105	NQ504_06105	.	uracil-DNA glycosylase family protein	CP102284.1:1210292-1210870	579	51639	37825	1619.38	1109.33	1385.16	1010.93
transcript_NQ504_06110	NQ504_06110	.	site-specific integrase	CP102284.1:1211042-1211881	840	2133	1659	46.0913	33.5267	39.4251	30.5529
transcript_NQ504_06115	NQ504_06115	.	tetratricopeptide repeat protein	CP102284.1:1211907-1213163	1257	5582	6463	80.6277	87.3038	68.9665	79.56
transcript_NQ504_06120	NQ504_06120	dnaJ	molecular chaperone DnaJ	CP102284.1:1213238-1214371	1134	10442	11587	167.188	173.497	143.008	158.108
transcript_NQ504_06125	NQ504_06125	dnaK	molecular chaperone DnaK	CP102284.1:1214476-1216335	1860	79056	81719	771.747	746.055	660.129	679.88
transcript_NQ504_06130	NQ504_06130	grpE	nucleotide exchange factor GrpE	CP102284.1:1216374-1216949	576	47336	39549	1492.18	1165.93	1276.37	1062.51
transcript_NQ504_06135	NQ504_06135	hrcA	heat-inducible transcriptional repressor HrcA	CP102284.1:1216978-1218006	1029	44113	39987	778.392	659.872	665.813	601.342
transcript_NQ504_06140	NQ504_06140	.	PLP-dependent aminotransferase family protein	CP102284.1:1218224-1219651	1428	2152	2122	27.3569	25.2261	23.4003	22.9886
transcript_NQ504_06145	NQ504_06145	pdxS	pyridoxal 5'-phosphate synthase lyase subunit PdxS	CP102284.1:1219763-1220638	876	4314	32135	89.4072	622.926	76.4762	567.673
transcript_NQ504_06150	NQ504_06150	pdxT	pyridoxal 5'-phosphate synthase glutaminase subunit PdxT	CP102284.1:1220646-1221215	570	7740	33904	246.556	1010.04	210.897	920.449
transcript_NQ504_06155	NQ504_06155	.	GNAT family N-acetyltransferase	CP102284.1:1221454-1222059	606	5299	4320	158.752	121.027	135.792	110.292
transcript_NQ504_06160	NQ504_06160	.	proline--tRNA ligase	CP102284.1:1222137-1223852	1716	32629	31313	345.248	309.863	295.315	282.378
transcript_NQ504_06165	NQ504_06165	rseP	RIP metalloprotease RseP	CP102284.1:1223905-1225179	1275	42942	32987	611.527	439.324	523.082	400.357
transcript_NQ504_06170	NQ504_06170	.	phosphatidate cytidylyltransferase	CP102284.1:1225202-1225990	789	8025	8185	184.673	176.146	157.964	160.522
transcript_NQ504_06175	NQ504_06175	.	isoprenyl transferase	CP102284.1:1225993-1226778	786	22373	17032	516.836	367.96	442.086	335.322
transcript_NQ504_06180	NQ504_06180	frr	ribosome recycling factor	CP102284.1:1226890-1227447	558	12864	13420	418.586	408.376	358.046	372.154
transcript_NQ504_06185	NQ504_06185	pyrH	UMP kinase	CP102284.1:1227716-1228432	717	11380	17142	288.182	405.961	246.502	369.953
transcript_NQ504_06190	NQ504_06190	.	histidine phosphatase family protein	CP102284.1:1228554-1229165	612	4235	6373	125.63	176.805	107.46	161.122
transcript_NQ504_06195	NQ504_06195	.	N-acetylmuramoyl-L-alanine amidase	CP102284.1:1229411-1230217	807	2246	3035	50.5251	63.8449	43.2177	58.1819
transcript_NQ504_06200	NQ504_06200	.	IS3 family transposase	CP102284.1:1230451-1231302	852	802	995	17.0774	19.8184	14.6075	18.0606
transcript_NQ504_06205	NQ504_06205	.	helix-turn-helix domain-containing protein	CP102284.1:1231302-1232012	711	1192	1127	30.4291	26.9083	26.0281	24.5216
transcript_NQ504_06210	NQ504_06210	aspS	aspartate--tRNA ligase	CP102284.1:1232142-1233899	1758	19004	32015	196.275	309.237	167.887	281.808
transcript_NQ504_06215	NQ504_06215	hisS	histidine--tRNA ligase	CP102284.1:1233919-1235193	1275	10643	15939	151.567	212.28	129.646	193.451
transcript_NQ504_06220	NQ504_06220	.	hypothetical protein	CP102284.1:1235679-1235855	177	2843	3243	291.618	311.106	249.441	283.511
transcript_NQ504_06225	NQ504_06225	.	hypothetical protein	CP102284.1:1236320-1236496	177	1131	903	115.958	86.5443	99.1868	78.8678
transcript_NQ504_06230	NQ504_06230	.	hypothetical protein	CP102284.1:1236507-1236659	153	1120	861	132.863	95.4971	113.647	87.0266
transcript_NQ504_06235	NQ504_06235	.	tRNA-Ser	CP102284.1:1237026-1237112	87	53	99	10.9276	19.2884	9.34715	17.5776
transcript_NQ504_06240	NQ504_06240	.	GIY-YIG nuclease family protein	CP102284.1:1237169-1237444	276	728	1186	47.8791	72.9445	40.9544	66.4744
transcript_NQ504_06245	NQ504_06245	.	tRNA1(Val) (adenine(37)-N6)-methyltransferase	CP102284.1:1237440-1238183	744	4686	5827	114.359	132.981	97.8194	121.186
transcript_NQ504_06250	NQ504_06250	.	1-acyl-sn-glycerol-3-phosphate acyltransferase	CP102284.1:1238318-1238941	624	3792	4624	110.33	125.823	94.373	114.662
transcript_NQ504_06255	NQ504_06255	.	ABC transporter ATP-binding protein/permease	CP102284.1:1239068-1240858	1791	48757	81057	494.303	768.516	422.812	700.349
transcript_NQ504_06260	NQ504_06260	.	ABC transporter transmembrane domain-containing protein	CP102284.1:1240861-1242618	1758	27409	51811	283.085	500.45	242.142	456.06
transcript_NQ504_06265	NQ504_06265	.	YneF family protein	CP102284.1:1242711-1242932	222	6795	11150	555.733	852.849	475.357	777.201
transcript_NQ504_06270	NQ504_06270	.	DUF896 domain-containing protein	CP102284.1:1243036-1243284	249	42636	51621	3109.02	3520.34	2659.36	3208.09
transcript_NQ504_06275	NQ504_06275	lexA	transcriptional repressor LexA	CP102284.1:1243452-1244078	627	27125	33469	785.493	906.431	671.887	826.031
transcript_NQ504_06280	NQ504_06280	recN	DNA repair protein RecN	CP102284.1:1244185-1245870	1686	19129	25947	206.007	261.33	176.212	238.151
transcript_NQ504_06285	NQ504_06285	.	ArgR family transcriptional regulator	CP102284.1:1245891-1246346	456	13885	17309	552.869	644.559	472.908	587.387
transcript_NQ504_06290	NQ504_06290	.	TlyA family RNA methyltransferase	CP102284.1:1246365-1247180	816	7862	11715	174.926	243.781	149.626	222.158
transcript_NQ504_06295	NQ504_06295	.	polyprenyl synthetase family protein	CP102284.1:1247184-1248080	897	20542	25448	415.81	481.752	355.671	439.02
transcript_NQ504_06300	NQ504_06300	.	exodeoxyribonuclease VII small subunit	CP102284.1:1248076-1248303	228	2552	3415	203.176	254.34	173.791	231.781
transcript_NQ504_06305	NQ504_06305	xseA	exodeoxyribonuclease VII large subunit	CP102284.1:1248312-1249646	1335	18594	25695	252.893	326.834	216.317	297.844
transcript_NQ504_06310	NQ504_06310	folD	bifunctional methylenetetrahydrofolate dehydrogenase/methenyltetrahydrofolate cyclohydrolase FolD	CP102284.1:1249642-1250493	852	7293	9591	155.423	191.154	132.944	174.199
transcript_NQ504_06315	NQ504_06315	nusB	transcription antitermination factor NusB	CP102284.1:1250627-1251016	390	9122	9600	424.654	417.969	363.236	380.896
transcript_NQ504_06320	NQ504_06320	.	Asp23/Gls24 family envelope stress response protein	CP102284.1:1251016-1251444	429	24868	28614	1052.5	1132.62	900.274	1032.16
transcript_NQ504_06325	NQ504_06325	efp	elongation factor P	CP102284.1:1251485-1252042	558	62069	68065	2019.71	2071.33	1727.6	1887.6
transcript_NQ504_06330	NQ504_06330	.	Xaa-Pro peptidase family protein	CP102284.1:1252168-1253247	1080	18066	22647	303.733	356.081	259.804	324.497
transcript_NQ504_06335	NQ504_06335	.	hypothetical protein	CP102284.1:1253495-1253713	219	272	81	22.5142	6.21773	19.2579	5.66622
transcript_NQ504_06340	NQ504_06340	.	ABC transporter substrate-binding protein	CP102284.1:1253913-1255100	1188	11279	2919	172.375	41.7096	147.444	38.01
transcript_NQ504_06345	NQ504_06345	rpmA	50S ribosomal protein L27	CP102284.1:1255572-1255850	279	52987	48813	3448.38	2970.9	2949.64	2707.38
transcript_NQ504_06350	NQ504_06350	.	ribosomal-processing cysteine protease Prp	CP102284.1:1255880-1256197	318	124398	114418	7102.96	6109.81	6075.66	5567.87
transcript_NQ504_06355	NQ504_06355	rplU	50S ribosomal protein L21	CP102284.1:1256219-1256524	306	131581	108100	7807.69	5998.8	6678.46	5466.71
transcript_NQ504_06360	NQ504_06360	rplS	50S ribosomal protein L19	CP102284.1:1256721-1257071	351	15108	12675	781.519	613.197	668.488	558.807
transcript_NQ504_06365	NQ504_06365	.	phospholipase D family protein	CP102284.1:1257210-1259540	2331	14788	17215	115.187	125.403	98.5271	114.28
transcript_NQ504_06370	NQ504_06370	pyk	pyruvate kinase	CP102284.1:1259778-1261535	1758	80555	129622	832.008	1252.05	711.674	1140.99
transcript_NQ504_06375	NQ504_06375	pfkA	6-phosphofructokinase	CP102284.1:1261605-1262564	960	108153	164282	2045.59	2905.9	1749.74	2648.15
transcript_NQ504_06380	NQ504_06380	tsf	translation elongation factor Ts	CP102284.1:1262918-1263790	873	92694	86518	1927.92	1682.88	1649.08	1533.61
transcript_NQ504_06385	NQ504_06385	rpsB	30S ribosomal protein S2	CP102284.1:1263890-1264681	792	185652	178218	4256.25	3821.1	3640.67	3482.17
transcript_NQ504_06390	NQ504_06390	.	D-2-hydroxyacid dehydrogenase	CP102284.1:1264995-1265978	984	10231	12574	188.787	216.982	161.483	197.736
transcript_NQ504_06395	NQ504_06395	.	GntR family transcriptional regulator	CP102284.1:1266639-1267361	723	2146	24089	53.8923	565.768	46.0978	515.585
transcript_NQ504_06400	NQ504_06400	rpoD	RNA polymerase sigma factor RpoD	CP102284.1:1268215-1269333	1119	62281	54633	1010.6	829.059	864.433	755.522
transcript_NQ504_06405	NQ504_06405	dnaG	DNA primase	CP102284.1:1269390-1271243	1854	86137	71705	843.594	656.748	721.585	598.495
transcript_NQ504_06410	NQ504_06410	glyS	glycine--tRNA ligase subunit beta	CP102284.1:1271736-1273811	2076	20914	32674	182.919	267.255	156.464	243.55
transcript_NQ504_06415	NQ504_06415	glyQ	glycine--tRNA ligase subunit alpha	CP102284.1:1273814-1274728	915	10206	15679	202.519	290.966	173.229	265.157
transcript_NQ504_06420	NQ504_06420	recO	DNA repair protein RecO	CP102284.1:1275014-1275805	792	5321	4139	121.972	88.7234	104.331	80.8537
transcript_NQ504_06425	NQ504_06425	era	GTPase Era	CP102284.1:1275865-1276764	900	23229	22177	468.629	418.416	400.851	381.303
transcript_NQ504_06430	NQ504_06430	.	diacylglycerol kinase family protein	CP102284.1:1276794-1277204	411	6447	6680	284.8	275.954	243.61	251.477
transcript_NQ504_06435	NQ504_06435	ybeY	rRNA maturation RNase YbeY	CP102284.1:1277191-1277667	477	9365	10123	356.453	360.348	304.899	328.385
transcript_NQ504_06440	NQ504_06440	.	PhoH family protein	CP102284.1:1277676-1278656	981	13837	14958	256.099	258.917	219.059	235.951
transcript_NQ504_06445	NQ504_06445	.	GatB/YqeY domain-containing protein	CP102284.1:1278851-1279291	441	150588	115272	6200.19	4438.61	5303.46	4044.9
transcript_NQ504_06450	NQ504_06450	rpsU	30S ribosomal protein S21	CP102284.1:1279317-1279499	183	98141	68445	9737.62	6351.15	8329.27	5787.8
transcript_NQ504_06455	NQ504_06455	.	kinase/pyrophosphorylase	CP102284.1:1279727-1280542	816	8475	6136	188.575	127.685	161.301	116.359
transcript_NQ504_06460	NQ504_06460	.	APC family permease	CP102284.1:1280985-1282430	1446	663	5146	8.31546	60.427	7.1128	55.0671
transcript_NQ504_06465	NQ504_06465	.	deoxyribonuclease IV	CP102284.1:1282972-1283871	900	11791	15884	237.882	299.694	203.477	273.111
transcript_NQ504_06470	NQ504_06470	.	hypothetical protein	CP102284.1:1283952-1284689	738	104	603	2.54932	13.8673	2.18061	12.6373
transcript_NQ504_06475	NQ504_06475	.	glycosyltransferase	CP102284.1:1284973-1285926	954	8347	16505	158.862	293.768	135.885	267.711
transcript_NQ504_06480	NQ504_06480	.	sugar transferase	CP102284.1:1285930-1286940	1011	8551	18082	153.571	303.709	131.36	276.77
transcript_NQ504_06485	NQ504_06485	.	beta-1,6-N-acetylglucosaminyltransferase	CP102284.1:1286950-1287867	918	12349	20806	244.235	384.863	208.911	350.726
transcript_NQ504_06490	NQ504_06490	.	YitT family protein	CP102284.1:1287881-1288750	870	8632	16607	180.143	324.128	154.089	295.378
transcript_NQ504_06495	NQ504_06495	msrA	peptide-methionine (S)-S-oxide reductase MsrA	CP102284.1:1288765-1289292	528	13221	20231	454.633	650.624	388.879	592.914
transcript_NQ504_06500	NQ504_06500	.	HAD-IA family hydrolase	CP102284.1:1289295-1289915	621	12806	24020	374.434	656.812	320.279	598.553
transcript_NQ504_06505	NQ504_06505	.	alpha/beta hydrolase	CP102284.1:1289921-1290859	939	12060	24180	233.202	437.257	199.474	398.473
transcript_NQ504_06510	NQ504_06510	dtd	D-aminoacyl-tRNA deacylase	CP102284.1:1290874-1291317	444	6127	15578	250.561	595.78	214.323	542.934
transcript_NQ504_06515	NQ504_06515	.	bifunctional (p)ppGpp synthetase/guanosine-3',5'-bis(diphosphate) 3'-pyrophosphohydrolase	CP102284.1:1291333-1293549	2217	21710	45535	177.8	348.772	152.085	317.836
transcript_NQ504_06520	NQ504_06520	.	hypothetical protein	CP102284.1:1293650-1293973	324	1904	3686	106.661	193.18	91.2345	176.045
transcript_NQ504_06525	NQ504_06525	.	16S rRNA (uracil(1498)-N(3))-methyltransferase	CP102284.1:1294023-1294772	750	2959	5482	71.6343	124.101	61.2738	113.093
transcript_NQ504_06530	NQ504_06530	prmA	50S ribosomal protein L11 methyltransferase	CP102284.1:1294775-1295665	891	2206	3634	44.9368	69.2516	38.4376	63.109
transcript_NQ504_06535	NQ504_06535	.	DUF3013 family protein	CP102284.1:1295683-1296171	489	1639	1468	60.8265	50.9577	52.0292	46.4378
transcript_NQ504_06540	NQ504_06540	.	recombinase family protein	CP102284.1:1296622-1298409	1788	29	140	0.28974	1.3271	0.247835	1.20939
transcript_NQ504_06545	NQ504_06545	.	TnpV protein	CP102284.1:1298589-1298885	297	8	17	0.466819	0.923027	0.399303	0.841155
transcript_NQ504_06550	NQ504_06550	.	DUF6442 family protein	CP102284.1:1299103-1299429	327	463	467	25.6667	24.2486	21.9545	22.0978
transcript_NQ504_06555	NQ504_06555	.	helix-turn-helix transcriptional regulator	CP102284.1:1299429-1299632	204	824	781	73.3377	64.9848	62.7309	59.2207
transcript_NQ504_06560	NQ504_06560	.	hypothetical protein	CP102284.1:1299645-1299944	300	1927	1844	116.614	104.327	99.7481	95.0737
transcript_NQ504_06565	NQ504_06565	.	YhfC family intramembrane metalloprotease	CP102284.1:1300049-1300579	531	1037	1452	35.4425	46.4172	30.3164	42.3
transcript_NQ504_06570	NQ504_06570	.	RNA-guided endonuclease TnpB family protein	CP102284.1:1300677-1301909	1233	5120	9135	75.3905	125.804	64.4867	114.645
transcript_NQ504_06575	NQ504_06575	.	restriction endonuclease subunit S	CP102284.1:1302170-1303369	1200	1218	4828	18.4197	68.3195	15.7557	62.2596
transcript_NQ504_06580	NQ504_06580	.	site-specific integrase	CP102284.1:1303446-1304360	915	801	3329	15.8847	61.7753	13.5873	56.2958
transcript_NQ504_06585	NQ504_06585	.	restriction endonuclease subunit S	CP102284.1:1304611-1305252	642	1569	2064	44.369	54.5747	37.9519	49.734
transcript_NQ504_06590	NQ504_06590	.	type I restriction-modification system subunit M	CP102284.1:1305255-1306922	1668	1328	5499	14.4559	55.9754	12.3651	51.0104
transcript_NQ504_06595	NQ504_06595	.	HsdR family type I site-specific deoxyribonuclease	CP102284.1:1306941-1310126	3186	1839	8619	10.4788	45.9364	8.96327	41.8618
transcript_NQ504_06600	NQ504_06600	.	nucleoside hydrolase	CP102284.1:1310401-1311357	957	3033	7338	57.5348	130.191	49.2135	118.643
transcript_NQ504_06605	NQ504_06605	.	hypothetical protein	CP102284.1:1311379-1311726	348	1564	3568	81.5899	174.08	69.7896	158.639
transcript_NQ504_06610	NQ504_06610	.	potassium channel family protein	CP102284.1:1311740-1312495	756	1988	5307	47.7345	119.202	40.8307	108.629
transcript_NQ504_06615	NQ504_06615	greA	transcription elongation factor GreA	CP102284.1:1312530-1313000	471	23429	25124	903.187	905.766	772.559	825.425
transcript_NQ504_06620	NQ504_06620	udk	uridine kinase	CP102284.1:1313090-1313737	648	17411	14675	487.849	384.537	417.291	350.429
transcript_NQ504_06625	NQ504_06625	mltG	endolytic transglycosylase MltG	CP102284.1:1313759-1315048	1290	31443	28408	442.566	373.947	378.558	340.779
transcript_NQ504_06630	NQ504_06630	pheT	phenylalanine--tRNA ligase subunit beta	CP102284.1:1315195-1317606	2412	23031	27130	173.373	190.998	148.298	174.057
transcript_NQ504_06635	NQ504_06635	pheS	phenylalanine--tRNA ligase subunit alpha	CP102284.1:1317616-1318659	1044	8610	10013	149.739	162.858	128.083	148.413
transcript_NQ504_06640	NQ504_06640	.	helix-turn-helix transcriptional regulator	CP102284.1:1318966-1319310	345	1434	1875	75.4291	92.2466	64.5198	84.0644
transcript_NQ504_06645	NQ504_06645	.	HAD family hydrolase	CP102284.1:1319382-1319894	513	1804	3836	63.8359	126.972	54.6033	115.709
transcript_NQ504_06650	NQ504_06650	.	hypothetical protein	CP102284.1:1320012-1320452	441	2282	1856	93.9219	71.4431	80.3379	65.1061
transcript_NQ504_06655	NQ504_06655	.	HU family DNA-binding protein	CP102284.1:1320599-1320871	273	16706	16954	1111.09	1054.52	950.393	960.984
transcript_NQ504_06660	NQ504_06660	der	ribosome biogenesis GTPase Der	CP102284.1:1321045-1322352	1308	70293	40247	975.787	522.491	834.659	476.147
transcript_NQ504_06665	NQ504_06665	rpsA	30S ribosomal protein S1	CP102284.1:1322472-1323656	1185	248656	295685	3810.07	4237.14	3259.02	3861.31
transcript_NQ504_06670	NQ504_06670	cmk	(d)CMP kinase	CP102284.1:1323736-1324401	666	21961	27575	598.716	703.07	512.124	640.708
transcript_NQ504_06675	NQ504_06675	.	LysM peptidoglycan-binding domain-containing protein	CP102284.1:1324426-1325007	582	21589	24770	673.518	722.698	576.107	658.595
transcript_NQ504_06680	NQ504_06680	.	RecQ family ATP-dependent DNA helicase	CP102284.1:1325095-1326537	1443	4977	10969	62.6162	129.07	53.56	117.622
transcript_NQ504_06685	NQ504_06685	.	helix-turn-helix domain-containing protein	CP102284.1:1326524-1327564	1041	1255	4437	21.8813	72.3706	18.7166	65.9514
transcript_NQ504_06690	NQ504_06690	.	Nramp family divalent metal transporter	CP102284.1:1327790-1329364	1575	6895	16483	79.483	177.705	67.9874	161.943
transcript_NQ504_06695	NQ504_06695	.	ECF transporter S component	CP102284.1:1329857-1330432	576	2820	2507	88.866	73.8988	76.0133	67.344
transcript_NQ504_06700	NQ504_06700	.	rRNA pseudouridine synthase	CP102284.1:1330722-1331465	744	14479	11879	353.342	271.116	302.238	247.068
transcript_NQ504_06705	NQ504_06705	scpB	SMC-Scp complex subunit ScpB	CP102284.1:1331479-1332057	579	10913	8122	342.204	238.194	292.711	217.066
transcript_NQ504_06710	NQ504_06710	.	segregation/condensation protein A	CP102284.1:1332035-1332808	774	11092	8463	260.201	185.657	222.568	169.189
transcript_NQ504_06715	NQ504_06715	.	N-acetyltransferase	CP102284.1:1332798-1333175	378	4548	5715	218.448	256.736	186.854	233.964
transcript_NQ504_06720	NQ504_06720	xerD	site-specific tyrosine recombinase XerD	CP102284.1:1333255-1334154	900	12418	16073	250.518	303.251	214.285	276.353
transcript_NQ504_06725	NQ504_06725	.	transcriptional repressor	CP102284.1:1334123-1334611	489	4542	5724	168.637	198.75	144.247	181.121
transcript_NQ504_06730	NQ504_06730	.	S1-like domain-containing RNA-binding protein	CP102284.1:1334633-1335493	861	7643	10317	161.171	203.473	137.86	185.425
transcript_NQ504_06735	NQ504_06735	trmD	tRNA (guanosine(37)-N1)-methyltransferase TrmD	CP102284.1:1335832-1336575	744	8830	9057	215.495	206.702	184.328	188.367
transcript_NQ504_06740	NQ504_06740	rimM	ribosome maturation factor RimM	CP102284.1:1336578-1337087	510	6499	6031	231.371	200.782	197.908	182.973
transcript_NQ504_06745	NQ504_06745	.	KH domain-containing protein	CP102284.1:1337166-1337411	246	41230	36192	3043.21	2498.22	2603.07	2276.63
transcript_NQ504_06750	NQ504_06750	rpsP	30S ribosomal protein S16	CP102284.1:1337426-1337698	273	66091	51801	4395.72	3222.09	3759.97	2936.29
transcript_NQ504_06755	NQ504_06755	ffh	signal recognition particle protein	CP102284.1:1337842-1339284	1443	25066	26067	315.396	306.75	269.78	279.542
transcript_NQ504_06760	NQ504_06760	.	putative DNA-binding protein	CP102284.1:1339304-1339639	336	7905	7269	427.172	367.338	365.39	334.755
transcript_NQ504_06765	NQ504_06765	ftsY	signal recognition particle-docking protein FtsY	CP102284.1:1339649-1340914	1266	20134	18293	288.758	245.364	246.995	223.6
transcript_NQ504_06770	NQ504_06770	smc	chromosome segregation protein SMC	CP102284.1:1340937-1344476	3540	30202	34342	154.908	164.733	132.504	150.122
transcript_NQ504_06775	NQ504_06775	rnc	ribonuclease III	CP102284.1:1344496-1345185	690	8474	9063	222.972	223.022	190.724	203.24
transcript_NQ504_06780	NQ504_06780	acpP	acyl carrier protein	CP102284.1:1345280-1345522	243	3556	3408	265.662	238.085	227.239	216.967
transcript_NQ504_06785	NQ504_06785	plsX	phosphate acyltransferase PlsX	CP102284.1:1345603-1346640	1038	31910	28379	558.187	464.25	477.456	423.071
transcript_NQ504_06790	NQ504_06790	recG	ATP-dependent DNA helicase RecG	CP102284.1:1346663-1348702	2040	32562	25478	289.82	212.079	247.904	193.267
transcript_NQ504_06795	NQ504_06795	.	DAK2 domain-containing protein	CP102284.1:1348800-1350485	1686	55138	64149	593.805	646.093	507.923	588.785
transcript_NQ504_06800	NQ504_06800	.	Asp23/Gls24 family envelope stress response protein	CP102284.1:1350517-1350876	360	8294	9569	418.282	451.337	357.786	411.304
transcript_NQ504_06805	NQ504_06805	rpmB	50S ribosomal protein L28	CP102284.1:1351064-1351246	183	17199	15519	1706.44	1440.04	1459.64	1312.31
transcript_NQ504_06810	NQ504_06810	.	thiamine diphosphokinase	CP102284.1:1351419-1352063	645	12312	16069	346.582	423.04	296.455	385.516
transcript_NQ504_06815	NQ504_06815	rpe	ribulose-phosphate 3-epimerase	CP102284.1:1352063-1352722	660	10431	13089	286.947	336.752	245.446	306.882
transcript_NQ504_06820	NQ504_06820	rsgA	ribosome small subunit-dependent GTPase A	CP102284.1:1352741-1353625	885	16026	18454	328.798	354.083	281.244	322.676
transcript_NQ504_06825	NQ504_06825	pknB	Stk1 family PASTA domain-containing Ser/Thr kinase	CP102284.1:1353893-1355902	2010	15940	24998	143.991	211.185	123.166	192.453
transcript_NQ504_06830	NQ504_06830	.	Stp1/IreP family PP2C-type Ser/Thr phosphatase	CP102284.1:1355902-1356648	747	8217	10544	199.716	239.679	170.831	218.42
transcript_NQ504_06835	NQ504_06835	rsmB	16S rRNA (cytosine(967)-C(5))-methyltransferase RsmB	CP102284.1:1356661-1358001	1341	14061	17049	190.38	215.881	162.845	196.732
transcript_NQ504_06840	NQ504_06840	fmt	methionyl-tRNA formyltransferase	CP102284.1:1358004-1358948	945	6745	8860	129.597	159.203	110.853	145.082
transcript_NQ504_06845	NQ504_06845	priA	primosomal protein N'	CP102284.1:1358969-1361383	2415	15640	20051	117.589	140.987	100.582	128.482
transcript_NQ504_06850	NQ504_06850	coaBC	bifunctional phosphopantothenoylcysteine decarboxylase/phosphopantothenate--cysteine ligase CoaBC	CP102284.1:1361398-1362585	1188	6166	8068	94.2339	115.318	80.6049	105.09
transcript_NQ504_06855	NQ504_06855	rpoZ	DNA-directed RNA polymerase subunit omega	CP102284.1:1362677-1362889	213	3657	4758	311.725	379.259	266.64	345.619
transcript_NQ504_06860	NQ504_06860	gmk	guanylate kinase	CP102284.1:1362889-1363512	624	33756	34203	982.225	930.753	840.166	848.195
transcript_NQ504_06865	NQ504_06865	.	hypothetical protein	CP102284.1:1363803-1364168	366	2388	2296	118.423	106.483	101.296	97.0379
transcript_NQ504_06870	NQ504_06870	.	DUF4368 domain-containing protein	CP102284.1:1364272-1364634	363	551	369	27.5136	17.2479	23.5343	15.718
transcript_NQ504_06875	NQ504_06875	.	ParB/RepB/Spo0J family partition protein	CP102284.1:1364742-1365041	300	430	304	25.967	17.193	22.2114	15.668
transcript_NQ504_06880	NQ504_06880	.	MobC family plasmid mobilization relaxosome protein	CP102284.1:1365056-1365229	174	153	104	15.9569	10.0801	13.6491	9.18602
transcript_NQ504_06885	NQ504_06885	.	hypothetical protein	CP102284.1:1366252-1366593	342	4391	4761	233.073	236.372	199.364	215.406
transcript_NQ504_06890	NQ504_06890	.	hypothetical protein	CP102284.1:1366601-1366750	150	3920	3766	474.475	426.281	405.852	388.47
transcript_NQ504_06895	NQ504_06895	.	restriction endonuclease subunit S	CP102284.1:1367498-1368205	708	11053	10927	283.447	262.068	242.452	238.822
transcript_NQ504_06900	NQ504_06900	.	hypothetical protein	CP102284.1:1368205-1368795	591	10952	10340	336.474	297.09	287.81	270.738
transcript_NQ504_06905	NQ504_06905	.	hypothetical protein	CP102284.1:1368801-1369769	969	9683	11246	181.429	197.068	155.189	179.589
transcript_NQ504_06910	NQ504_06910	.	type I restriction-modification system subunit M	CP102284.1:1369775-1371247	1473	15451	18267	190.453	210.576	162.908	191.898
transcript_NQ504_06915	NQ504_06915	.	DEAD/DEAH box helicase family protein	CP102284.1:1371255-1373588	2334	22847	23296	177.735	169.486	152.029	154.453
transcript_NQ504_06920	NQ504_06920	.	helix-turn-helix transcriptional regulator	CP102284.1:1373588-1373815	228	1043	915	82.9852	68.1355	70.983	62.092
transcript_NQ504_06925	NQ504_06925	.	TnpV protein	CP102284.1:1373998-1374300	303	1868	973	111.913	54.4781	95.7274	49.6459
transcript_NQ504_06930	NQ504_06930	.	hypothetical protein	CP102284.1:1374407-1374595	189	773	413	74.243	37.0838	63.5052	33.7945
transcript_NQ504_06935	NQ504_06935	glnA	type I glutamate--ammonia ligase	CP102284.1:1374688-1376031	1344	28851	34482	389.765	435.663	333.394	397.02
transcript_NQ504_06940	NQ504_06940	.	MerR family transcriptional regulator	CP102284.1:1376059-1376442	384	58208	53554	2752.35	2368.19	2354.28	2158.13
transcript_NQ504_06945	NQ504_06945	.	methionine gamma-lyase family protein	CP102284.1:1376537-1377796	1260	20326	21794	292.909	293.712	250.546	267.66
transcript_NQ504_06950	NQ504_06950	miaA	tRNA (adenosine(37)-N6)-dimethylallyltransferase MiaA	CP102284.1:1377805-1378737	933	11825	12077	230.13	219.79	196.846	200.295
transcript_NQ504_06955	NQ504_06955	.	DUF3042 family protein	CP102284.1:1378905-1379078	174	395	553	41.2084	53.9361	35.2484	49.152
transcript_NQ504_06960	NQ504_06960	.	rhodanese-like domain-containing protein	CP102284.1:1379126-1379548	423	9802	10626	420.743	426.566	359.891	388.73
transcript_NQ504_06965	NQ504_06965	.	ROK family glucokinase	CP102284.1:1379701-1380660	960	22646	34597	428.32	611.969	366.372	557.687
transcript_NQ504_06970	NQ504_06970	.	YqgQ family protein	CP102284.1:1380663-1380893	231	11724	8656	921.534	636.253	788.252	579.817
transcript_NQ504_06975	NQ504_06975	.	rhomboid family intramembrane serine protease	CP102284.1:1380931-1381587	657	8561	5156	236.589	133.261	202.371	121.441
transcript_NQ504_06980	NQ504_06980	.	5-formyltetrahydrofolate cyclo-ligase	CP102284.1:1381615-1382154	540	1671	1102	56.1757	34.6392	48.051	31.5667
transcript_NQ504_06985	NQ504_06985	rpmG	50S ribosomal protein L33	CP102284.1:1382224-1382370	147	3637	4020	449.141	464.349	384.182	423.162
transcript_NQ504_06990	NQ504_06990	.	penicillin-binding protein 2	CP102284.1:1382534-1384597	2064	75636	60474	665.38	497.527	569.146	453.397
transcript_NQ504_06995	NQ504_06995	.	YfhO family protein	CP102284.1:1384870-1387497	2628	9751	13928	67.3693	89.9959	57.6257	82.0133
transcript_NQ504_07000	NQ504_07000	.	hypothetical protein	CP102284.1:1387590-1387724	135	917	746	123.285	93.7293	105.454	85.4156
transcript_NQ504_07005	NQ504_07005	.	HAMP domain-containing histidine kinase	CP102284.1:1387815-1389329	1515	65560	56730	785.737	635.856	672.095	579.456
transcript_NQ504_07010	NQ504_07010	.	response regulator transcription factor	CP102284.1:1389347-1390030	684	17165	15328	455.637	380.533	389.738	346.78
transcript_NQ504_07015	NQ504_07015	gndA	NADP-dependent phosphogluconate dehydrogenase	CP102284.1:1390259-1391680	1422	119811	136978	1529.85	1635.74	1308.59	1490.65
transcript_NQ504_07020	NQ504_07020	clpX	ATP-dependent Clp protease ATP-binding subunit ClpX	CP102284.1:1391785-1393014	1230	65201	60065	962.493	829.236	823.287	755.683
transcript_NQ504_07025	NQ504_07025	tig	trigger factor	CP102284.1:1393173-1394465	1293	102684	101251	1441.97	1329.73	1233.42	1211.78
transcript_NQ504_07030	NQ504_07030	tuf	elongation factor Tu	CP102284.1:1394631-1395815	1185	371263	662185	5688.75	9489.08	4865.98	8647.4
transcript_NQ504_07035	NQ504_07035	.	hypothetical protein	CP102284.1:1396022-1396906	885	9092	5947	186.538	114.091	159.559	103.971
transcript_NQ504_07040	NQ504_07040	.	ribonuclease J	CP102284.1:1396964-1398733	1770	101877	89964	1045.09	863.087	893.941	786.532
transcript_NQ504_07045	NQ504_07045	dapA	4-hydroxy-tetrahydrodipicolinate synthase	CP102284.1:1398754-1399623	870	24540	22383	512.151	436.865	438.079	398.115
transcript_NQ504_07050	NQ504_07050	rpsO	30S ribosomal protein S15	CP102284.1:1399940-1400206	267	25620	23983	1742.25	1525.29	1490.27	1390
transcript_NQ504_07055	NQ504_07055	rpsT	30S ribosomal protein S20	CP102284.1:1400516-1400767	252	1408	1182	101.441	79.5921	86.7692	72.5324
transcript_NQ504_07060	NQ504_07060	holA	DNA polymerase III subunit delta	CP102284.1:1401203-1402297	1095	5609	7011	92.9946	108.718	79.5447	99.0751
transcript_NQ504_07065	NQ504_07065	.	DNA internalization-related competence protein ComEC/Rec2	CP102284.1:1402331-1404325	1995	14483	16880	131.808	143.672	112.744	130.928
transcript_NQ504_07070	NQ504_07070	.	ComE operon protein 2	CP102284.1:1404613-1405089	477	1139	1248	43.3486	44.3979	37.0791	40.4598
transcript_NQ504_07075	NQ504_07075	.	helix-hairpin-helix domain-containing protein	CP102284.1:1405179-1405928	750	2298	1553	55.6155	35.1516	47.5718	32.0337
transcript_NQ504_07080	NQ504_07080	.	PDZ domain-containing protein	CP102284.1:1405988-1407040	1053	32772	35085	565.09	565.781	483.361	515.596
transcript_NQ504_07085	NQ504_07085	coaD	pantetheine-phosphate adenylyltransferase	CP102284.1:1407049-1407528	480	5966	8430	225.65	298.205	193.014	271.754
transcript_NQ504_07090	NQ504_07090	rsmD	16S rRNA (guanine(966)-N(2))-methyltransferase RsmD	CP102284.1:1407503-1408090	588	10874	13839	335.761	399.646	287.2	364.197
transcript_NQ504_07095	NQ504_07095	.	YlbG family protein	CP102284.1:1408090-1408404	315	7524	8905	433.652	480.021	370.933	437.443
transcript_NQ504_07100	NQ504_07100	.	CAP-associated domain-containing protein	CP102284.1:1408411-1409508	1098	11555	17277	191.071	267.191	163.436	243.491
transcript_NQ504_07105	NQ504_07105	.	pyruvate carboxylase	CP102284.1:1409528-1412953	3426	65507	124180	347.177	615.499	296.965	560.904
transcript_NQ504_07110	NQ504_07110	.	putative lipid II flippase FtsW	CP102284.1:1412994-1414199	1206	17469	29821	263.003	419.886	224.965	382.643
transcript_NQ504_07115	NQ504_07115	.	YlaN family protein	CP102284.1:1414199-1414486	288	4566	8371	287.817	493.523	246.19	449.748
transcript_NQ504_07120	NQ504_07120	typA	translational GTPase TypA	CP102284.1:1414769-1416610	1842	90751	85312	894.563	786.472	765.182	716.712
transcript_NQ504_07125	NQ504_07125	.	inositol monophosphatase family protein	CP102284.1:1416757-1417536	780	27570	27968	641.772	608.876	548.952	554.869
transcript_NQ504_07130	NQ504_07130	.	UPF0223 family protein	CP102284.1:1417536-1417823	288	8988	9326	566.638	549.875	484.685	501.101
transcript_NQ504_07135	NQ504_07135	def	peptide deformylase	CP102284.1:1417997-1418548	552	2337	3362	76.8516	103.416	65.7366	94.2435
transcript_NQ504_07140	NQ504_07140	.	hypothetical protein	CP102284.1:1418580-1419065	486	3315	4682	123.818	163.56	105.911	149.052
transcript_NQ504_07145	NQ504_07145	.	DNA-directed RNA polymerase subunit epsilon	CP102284.1:1419271-1419480	210	10605	9631	916.92	778.772	784.306	709.696
transcript_NQ504_07150	NQ504_07150	.	ribonuclease J	CP102284.1:1419487-1421160	1674	94830	97699	1028.59	991.048	879.827	903.143
transcript_NQ504_07155	NQ504_07155	.	YegS/Rv2252/BmrU family lipid kinase	CP102284.1:1421290-1422276	987	16858	12291	310.128	211.46	265.274	192.704
transcript_NQ504_07160	NQ504_07160	.	hypothetical protein	CP102284.1:1422327-1422605	279	1225	11587	79.6856	705.221	68.1606	642.669
transcript_NQ504_07165	NQ504_07165	.	ATP-dependent RecD-like DNA helicase	CP102284.1:1423019-1425403	2385	37452	45774	285.126	325.907	243.888	296.999
transcript_NQ504_07170	NQ504_07170	.	tetratricopeptide repeat protein	CP102284.1:1425390-1426088	699	23826	20354	618.91	494.443	529.397	450.586
transcript_NQ504_07175	NQ504_07175	.	histidine phosphatase family protein	CP102284.1:1426104-1426757	654	9294	11114	258.023	288.552	220.705	262.958
transcript_NQ504_07180	NQ504_07180	mnmA	tRNA 2-thiouridine(34) synthase MnmA	CP102284.1:1426895-1428019	1125	42980	70521	693.68	1064.45	593.353	970.031
transcript_NQ504_07185	NQ504_07185	.	DUF1831 domain-containing protein	CP102284.1:1428204-1428542	339	4827	5616	258.539	281.272	221.147	256.323
transcript_NQ504_07190	NQ504_07190	.	cysteine desulfurase	CP102284.1:1428551-1429702	1152	46075	53054	726.208	782.025	621.176	712.66
transcript_NQ504_07195	NQ504_07195	.	5'-methylthioadenosine/adenosylhomocysteine nucleosidase	CP102284.1:1429718-1430401	684	17434	20539	462.796	509.887	395.862	464.66
transcript_NQ504_07200	NQ504_07200	.	hypothetical protein	CP102284.1:1430434-1430748	315	10587	10237	610.231	551.836	521.974	502.889
transcript_NQ504_07205	NQ504_07205	.	NUDIX hydrolase	CP102284.1:1430764-1431303	540	18580	23417	624.735	736.351	534.379	671.037
transcript_NQ504_07210	NQ504_07210	dapF	diaminopimelate epimerase	CP102284.1:1431324-1432301	978	12990	16505	241.164	286.572	206.285	261.154
transcript_NQ504_07215	NQ504_07215	ileS	isoleucine--tRNA ligase	CP102284.1:1432546-1435335	2790	73859	100318	480.675	610.568	411.155	556.411
transcript_NQ504_07220	NQ504_07220	.	DivIVA domain-containing protein	CP102284.1:1435640-1436377	738	58214	68600	1432.26	1578.44	1225.11	1438.43
transcript_NQ504_07225	NQ504_07225	.	YlmH/Sll1252 family protein	CP102284.1:1436399-1437181	783	36394	42607	843.944	924.015	721.885	842.055
transcript_NQ504_07230	NQ504_07230	.	YggT family protein	CP102284.1:1437197-1437454	258	11878	12014	835.877	790.726	714.984	720.589
transcript_NQ504_07235	NQ504_07235	sepF	cell division protein SepF	CP102284.1:1437458-1437895	438	41231	39556	1709.24	1533.54	1462.03	1397.51
transcript_NQ504_07240	NQ504_07240	ftsZ	cell division protein FtsZ	CP102284.1:1437918-1439129	1212	133097	114899	1993.96	1609.81	1705.58	1467.02
transcript_NQ504_07245	NQ504_07245	ftsA	cell division protein FtsA	CP102284.1:1439161-1440501	1341	101504	90965	1374.37	1151.88	1175.6	1049.71
transcript_NQ504_07250	NQ504_07250	.	cell division protein FtsQ/DivIB	CP102284.1:1440649-1441485	837	21353	22584	463.201	458.164	396.208	417.525
transcript_NQ504_07255	NQ504_07255	murG	undecaprenyldiphospho-muramoylpentapeptide beta-N-acetylglucosaminyltransferase	CP102284.1:1441511-1442602	1092	27457	32602	456.542	506.973	390.513	462.005
transcript_NQ504_07260	NQ504_07260	murD	UDP-N-acetylmuramoyl-L-alanine--D-glutamate ligase	CP102284.1:1442605-1443972	1368	61145	61606	811.562	764.715	694.186	696.885
transcript_NQ504_07265	NQ504_07265	mraY	phospho-N-acetylmuramoyl-pentapeptide-transferase	CP102284.1:1443997-1444959	963	16726	19052	315.359	335.948	269.749	306.15
transcript_NQ504_07270	NQ504_07270	.	UDP-N-acetylmuramoyl-L-alanyl-D-glutamate--2,6-diaminopimelate ligase	CP102284.1:1444964-1446436	1473	33507	31951	413.031	368.326	353.294	335.656
transcript_NQ504_07275	NQ504_07275	.	penicillin-binding protein	CP102284.1:1446455-1448608	2154	55409	46992	467.07	370.453	399.518	337.594
transcript_NQ504_07280	NQ504_07280	ftsL	cell division protein FtsL	CP102284.1:1448612-1448968	357	23623	21238	1201.49	1010.16	1027.72	920.559
transcript_NQ504_07285	NQ504_07285	rsmH	16S rRNA (cytosine(1402)-N(4))-methyltransferase RsmH	CP102284.1:1448987-1449934	948	37472	32888	717.71	589.104	613.907	536.85
transcript_NQ504_07290	NQ504_07290	mraZ	division/cell wall cluster transcriptional repressor MraZ	CP102284.1:1449949-1450377	429	6884	6630	291.326	262.4	249.191	239.125
transcript_NQ504_07295	NQ504_07295	.	hypothetical protein	CP102284.1:1450931-1451329	399	239	459	10.849	19.5284	9.27988	17.7963
transcript_NQ504_07300	NQ504_07300	.	ISL3 family transposase	CP102284.1:1451366-1452163	798	613	1066	13.9469	22.6826	11.9298	20.6707
transcript_NQ504_07305	NQ504_07305	.	DUF3397 domain-containing protein	CP102284.1:1452691-1453062	372	2542	2406	124.056	109.81	106.114	100.07
transcript_NQ504_07310	NQ504_07310	dapG	aspartate kinase	CP102284.1:1453076-1454269	1194	41673	38270	633.727	544.269	542.07	495.992
transcript_NQ504_07315	NQ504_07315	asnB	asparagine synthase (glutamine-hydrolyzing)	CP102284.1:1454289-1456181	1893	50317	43107	482.625	386.683	412.823	352.384
transcript_NQ504_07320	NQ504_07320	.	DUF4044 domain-containing protein	CP102284.1:1456377-1456493	117	39	85	5.93112	12.2244	5.0733	11.1401
transcript_NQ504_07325	NQ504_07325	.	alpha/beta hydrolase	CP102284.1:1456681-1457610	930	6499	7219	126.874	131.807	108.524	120.116
transcript_NQ504_07330	NQ504_07330	cls	cardiolipin synthase	CP102284.1:1457767-1459227	1461	26288	24323	326.699	282.692	279.448	257.617
transcript_NQ504_07335	NQ504_07335	.	amino acid ABC transporter substrate-binding protein	CP102284.1:1459291-1460076	786	3422	2159	79.051	46.6384	67.6179	42.5016
transcript_NQ504_07340	NQ504_07340	.	amino acid ABC transporter ATP-binding protein	CP102284.1:1460116-1460742	627	2195	1265	63.5381	34.2374	54.3485	31.2005
transcript_NQ504_07345	NQ504_07345	.	amino acid ABC transporter permease	CP102284.1:1460757-1461401	645	1155	656	32.5006	17.2621	27.8	15.731
transcript_NQ504_07350	NQ504_07350	minD	septum site-determining protein MinD	CP102284.1:1461710-1462513	804	10702	8319	241.674	175.682	206.721	160.099
transcript_NQ504_07355	NQ504_07355	.	cell division inhibitor	CP102284.1:1462516-1463181	666	36836	19460	1004.26	496.162	859.018	452.153
transcript_NQ504_07360	NQ504_07360	mreD	rod shape-determining protein MreD	CP102284.1:1463205-1463723	519	28770	13363	1006.51	437.188	860.935	398.41
transcript_NQ504_07365	NQ504_07365	mreC	rod shape-determining protein MreC	CP102284.1:1463737-1464585	849	22359	14846	478.183	296.921	409.023	270.585
transcript_NQ504_07370	NQ504_07370	.	rod shape-determining protein	CP102284.1:1464663-1465682	1020	45012	37885	801.273	630.703	685.385	574.76
transcript_NQ504_07375	NQ504_07375	.	cold-shock protein	CP102284.1:1465867-1466073	207	3250	3569	284.997	292.751	243.778	266.784
transcript_NQ504_07380	NQ504_07380	radC	DNA repair protein RadC	CP102284.1:1466095-1466766	672	7290	9395	196.953	237.381	168.467	216.325
transcript_NQ504_07385	NQ504_07385	.	HAD family phosphatase	CP102284.1:1466821-1467483	663	4951	7066	135.585	180.962	115.975	164.91
transcript_NQ504_07390	NQ504_07390	.	bifunctional folylpolyglutamate synthase/dihydrofolate synthase	CP102284.1:1467483-1468793	1311	8706	9310	120.565	120.583	103.127	109.888
transcript_NQ504_07395	NQ504_07395	.	valine--tRNA ligase	CP102284.1:1468966-1471626	2661	39472	67509	269.335	430.802	230.381	392.59
transcript_NQ504_07400	NQ504_07400	thiI	tRNA 4-thiouridine(8) synthase ThiI	CP102284.1:1471972-1473186	1215	22751	25813	339.993	360.76	290.82	328.76
transcript_NQ504_07405	NQ504_07405	.	cysteine desulfurase	CP102284.1:1473209-1474360	1152	27493	24464	433.332	360.608	370.659	328.622
transcript_NQ504_07410	NQ504_07410	.	septation ring formation regulator EzrA	CP102284.1:1474483-1476186	1704	25800	36272	274.909	361.456	235.149	329.395
transcript_NQ504_07415	NQ504_07415	.	GAF domain-containing protein	CP102284.1:1476295-1476750	456	1849	1911	73.5853	71.1445	62.9427	64.834
transcript_NQ504_07420	NQ504_07420	rpsD	30S ribosomal protein S4	CP102284.1:1476955-1477560	606	47067	44957	1410.25	1259.74	1206.29	1148
transcript_NQ504_07425	NQ504_07425	.	YueI family protein	CP102284.1:1477676-1478119	444	2302	3481	94.1216	133.118	80.5088	121.311
transcript_NQ504_07430	NQ504_07430	.	bifunctional glutamate--cysteine ligase/glutathione synthetase	CP102284.1:1478368-1480422	2055	11138	11625	98.4095	96.0572	84.1765	87.537
transcript_NQ504_07435	NQ504_07435	.	replication-associated recombination protein A	CP102284.1:1480544-1481815	1272	3962	5299	56.5467	70.7275	48.3683	64.454
transcript_NQ504_07440	NQ504_07440	.	hypothetical protein	CP102284.1:1482102-1482392	291	2576	4128	160.727	240.857	137.481	219.493
transcript_NQ504_07445	NQ504_07445	.	universal stress protein	CP102284.1:1482498-1482977	480	10975	15546	415.135	549.971	355.094	501.189
transcript_NQ504_07450	NQ504_07450	.	DNA-3-methyladenine glycosylase I	CP102284.1:1483036-1483587	552	1343	1476	44.1645	45.4045	37.777	41.3771
transcript_NQ504_07455	NQ504_07455	.	glycerophosphodiester phosphodiesterase	CP102284.1:1483601-1484539	939	4050	3732	78.2982	67.4833	66.9739	61.4976
transcript_NQ504_07460	NQ504_07460	.	D-alanine--D-alanine ligase	CP102284.1:1485309-1486454	1146	39899	29908	632.164	443.151	540.734	403.844
transcript_NQ504_07465	NQ504_07465	.	exopolyphosphatase	CP102284.1:1486745-1488274	1530	1711	3105	20.2947	34.4507	17.3595	31.3949
transcript_NQ504_07470	NQ504_07470	.	RNA degradosome polyphosphate kinase	CP102284.1:1488270-1490423	2154	5954	9026	50.1846	71.1535	42.9264	64.8423
transcript_NQ504_07475	NQ504_07475	.	Ppx/GppA family phosphatase	CP102284.1:1490426-1491358	933	10322	16739	200.875	304.652	171.822	277.63
transcript_NQ504_07480	NQ504_07480	.	helix-turn-helix domain-containing protein	CP102284.1:1491488-1492198	711	1040	995	26.5442	23.7518	22.7051	21.6451
transcript_NQ504_07485	NQ504_07485	.	IS3 family transposase	CP102284.1:1492222-1493049	828	1074	1335	23.5518	27.3731	20.1455	24.9451
transcript_NQ504_07490	NQ504_07490	.	phosphotransferase	CP102284.1:1493408-1494250	843	9292	14022	200.134	282.439	171.189	257.387
transcript_NQ504_07495	NQ504_07495	.	DMT family transporter	CP102284.1:1494319-1495203	885	5011	5322	102.793	102.107	87.926	93.0506
transcript_NQ504_07500	NQ504_07500	.	tyrosine-type recombinase/integrase	CP102284.1:1495741-1495917	177	14	17	1.35032	1.59909	1.15502	1.45725
transcript_NQ504_07505	NQ504_07505	sufB	Fe-S cluster assembly protein SufB	CP102284.1:1496020-1497417	1398	29828	44955	387.406	546.051	331.375	497.616
transcript_NQ504_07510	NQ504_07510	.	SUF system NifU family Fe-S cluster assembly protein	CP102284.1:1497417-1497875	459	37693	37739	1491.05	1396.15	1275.4	1272.31
transcript_NQ504_07515	NQ504_07515	.	cysteine desulfurase	CP102284.1:1497865-1499100	1236	44311	60779	650.941	835.015	556.795	760.949
transcript_NQ504_07520	NQ504_07520	sufD	Fe-S cluster assembly protein SufD	CP102284.1:1499084-1500367	1284	39097	57760	552.878	763.877	472.915	696.122
transcript_NQ504_07525	NQ504_07525	sufC	Fe-S cluster assembly ATPase SufC	CP102284.1:1500381-1501157	777	7930	11648	185.312	254.548	158.51	231.969
transcript_NQ504_07530	NQ504_07530	.	rod shape-determining protein RodA	CP102284.1:1501330-1502538	1209	7050	9589	105.868	134.672	90.556	122.727
transcript_NQ504_07535	NQ504_07535	.	DUF2969 domain-containing protein	CP102284.1:1502658-1502879	222	3282	4506	268.403	344.652	229.584	314.082
transcript_NQ504_07540	NQ504_07540	yidD	membrane protein insertion efficiency factor YidD	CP102284.1:1502882-1503163	282	7113	10323	457.934	621.594	391.703	566.458
transcript_NQ504_07545	NQ504_07545	.	rod shape-determining protein	CP102284.1:1503166-1504155	990	9027	15782	165.562	270.701	141.617	246.69
transcript_NQ504_07550	NQ504_07550	murA	UDP-N-acetylglucosamine 1-carboxyvinyltransferase	CP102284.1:1504324-1505625	1302	26879	42047	374.848	548.383	320.633	499.741
transcript_NQ504_07555	NQ504_07555	.	DUF1146 family protein	CP102284.1:1505650-1505862	213	11490	12947	979.47	1032.15	837.809	940.602
transcript_NQ504_07560	NQ504_07560	.	F0F1 ATP synthase subunit epsilon	CP102284.1:1506123-1506539	417	8603	18696	374.58	761.329	320.405	693.8
transcript_NQ504_07565	NQ504_07565	atpD	F0F1 ATP synthase subunit beta	CP102284.1:1506557-1507957	1401	122882	223526	1592.59	2709.27	1362.25	2468.96
transcript_NQ504_07570	NQ504_07570	.	F0F1 ATP synthase subunit gamma	CP102284.1:1507982-1508920	939	121693	189468	2353.17	3426.36	2012.83	3122.45
transcript_NQ504_07575	NQ504_07575	atpA	F0F1 ATP synthase subunit alpha	CP102284.1:1508943-1510451	1509	63774	123099	767.376	1385.25	656.39	1262.38
transcript_NQ504_07580	NQ504_07580	atpH	ATP synthase F1 subunit delta	CP102284.1:1510477-1511016	540	57936	102479	1948.08	3222.58	1666.33	2936.74
transcript_NQ504_07585	NQ504_07585	atpF	F0F1 ATP synthase subunit B	CP102284.1:1511006-1511527	522	30889	57819	1074.43	1880.86	919.036	1714.03
transcript_NQ504_07590	NQ504_07590	atpE	F0F1 ATP synthase subunit C	CP102284.1:1511584-1511805	222	13267	25955	1085.06	1985.32	928.131	1809.22
transcript_NQ504_07595	NQ504_07595	atpB	F0F1 ATP synthase subunit A	CP102284.1:1511840-1512553	714	80954	134050	2058.68	3188.09	1760.93	2905.31
transcript_NQ504_07600	NQ504_07600	upp	uracil phosphoribosyltransferase	CP102284.1:1512835-1513461	627	3234	3664	93.6538	99.2301	80.1086	90.4285
transcript_NQ504_07605	NQ504_07605	.	L-threonylcarbamoyladenylate synthase	CP102284.1:1513825-1514841	1017	10949	10013	195.481	167.178	167.209	152.349
transcript_NQ504_07610	NQ504_07610	.	Eco57I restriction-modification methylase domain-containing protein	CP102284.1:1514863-1515222	360	5142	4393	259.318	207.208	221.813	188.829
transcript_NQ504_07615	NQ504_07615	.	methyltransferase	CP102284.1:1515222-1515698	477	1956	2103	74.4357	74.8347	63.6701	68.1969
transcript_NQ504_07620	NQ504_07620	prfA	peptide chain release factor 1	CP102284.1:1515694-1516773	1080	11152	13021	187.489	204.718	160.373	186.559
transcript_NQ504_07625	NQ504_07625	.	thymidine kinase	CP102284.1:1516769-1517374	606	8842	7849	264.921	219.93	226.606	200.423
transcript_NQ504_07630	NQ504_07630	.	Mur ligase family protein	CP102284.1:1517532-1518881	1350	15648	21827	210.456	274.546	180.017	250.194
transcript_NQ504_07635	NQ504_07635	.	glutamine amidotransferase	CP102284.1:1518884-1519585	702	7562	10587	195.568	256.074	167.283	233.36
transcript_NQ504_07640	NQ504_07640	manA	mannose-6-phosphate isomerase, class I	CP102284.1:1520274-1521236	963	10041	8462	189.314	149.21	161.934	135.976
transcript_NQ504_07645	NQ504_07645	.	beta-lactamase family protein	CP102284.1:1521328-1522326	999	10579	10569	192.269	179.641	164.461	163.706
transcript_NQ504_07650	NQ504_07650	.	histidine phosphatase family protein	CP102284.1:1522325-1522996	672	7117	7004	192.292	176.971	164.481	161.274
transcript_NQ504_07655	NQ504_07655	.	hypothetical protein	CP102284.1:1523486-1523812	327	17715	15956	983.621	828.543	841.36	755.052
transcript_NQ504_07660	NQ504_07660	.	MFS transporter	CP102284.1:1523869-1525047	1179	36311	36691	559.201	528.446	478.324	481.573
transcript_NQ504_07665	NQ504_07665	.	LysR family transcriptional regulator	CP102284.1:1525184-1525444	261	7874	4369	547.77	284.208	468.546	258.999
transcript_NQ504_07670	NQ504_07670	.	amino acid ABC transporter ATP-binding protein	CP102284.1:1525538-1526275	738	81401	48654	2002.74	1119.48	1713.08	1020.19
transcript_NQ504_07675	NQ504_07675	.	amino acid ABC transporter substrate-binding protein/permease	CP102284.1:1526278-1527723	1446	101124	61385	1269.81	720.867	1086.16	656.926
transcript_NQ504_07680	NQ504_07680	.	acylphosphatase	CP102284.1:1528136-1528504	369	1629	4065	80.1261	187.063	68.5375	170.471
transcript_NQ504_07685	NQ504_07685	.	hypothetical protein	CP102284.1:1528523-1528738	216	2087	4217	175.367	331.473	150.003	302.072
transcript_NQ504_07690	NQ504_07690	.	transposase	CP102284.1:1529007-1530197	1191	18432	31664	280.998	451.446	240.357	411.403
transcript_NQ504_07695	NQ504_07695	tnpA	IS200/IS605 family transposase	CP102284.1:1530200-1530595	396	7504	12875	344.071	552.061	294.308	503.094
transcript_NQ504_07700	NQ504_07700	.	hypothetical protein	CP102284.1:1530705-1531118	414	2821	3988	123.684	163.559	105.795	149.052
transcript_NQ504_07705	NQ504_07705	tnpA	IS200/IS605 family transposase	CP102284.1:1531123-1531545	423	4796	6297	205.867	252.779	176.093	230.358
transcript_NQ504_07710	NQ504_07710	.	tRNA-Gln	CP102284.1:1531751-1531823	73	3	4	0.516549	0.840644	0.441841	0.766079
transcript_NQ504_07715	NQ504_07715	.	inositol-phosphate phosphatase	CP102284.1:1531961-1532194	234	368	160	28.5076	11.6108	24.3846	10.5809
transcript_NQ504_07720	NQ504_07720	.	hypothetical protein	CP102284.1:1532739-1533056	318	6587	5613	376.089	299.707	321.695	273.123
transcript_NQ504_07725	NQ504_07725	.	tRNA-Glu	CP102284.1:1533252-1533324	73	191	112	47.4234	25.8435	40.5645	23.5512
transcript_NQ504_07730	NQ504_07730	.	hypothetical protein	CP102284.1:1533374-1533547	174	211	437	22.0013	42.5861	18.8192	38.8088
transcript_NQ504_07735	NQ504_07735	.	metallophosphoesterase	CP102284.1:1533540-1534067	528	2770	4811	95.2392	154.705	81.4648	140.982
transcript_NQ504_07740	NQ504_07740	.	XTP/dITP diphosphatase	CP102284.1:1534076-1534669	594	3525	5041	107.741	144.09	92.1582	131.309
transcript_NQ504_07745	NQ504_07745	.	YslB family protein	CP102284.1:1534823-1535299	477	1657	1772	63.0648	63.0809	53.9437	57.4856
transcript_NQ504_07750	NQ504_07750	trxA	thioredoxin	CP102284.1:1535358-1535666	309	21320	24185	1252.77	1329.04	1071.58	1211.16
transcript_NQ504_07755	NQ504_07755	.	endonuclease MutS2	CP102284.1:1535754-1538111	2358	76537	65752	589.354	473.503	504.116	431.504
transcript_NQ504_07760	NQ504_07760	.	CvpA family protein	CP102284.1:1538134-1538670	537	12355	10102	417.729	319.434	357.312	291.101
transcript_NQ504_07765	NQ504_07765	zapA	cell division protein ZapA	CP102284.1:1538670-1538918	249	6571	5602	479.133	382.033	409.836	348.147
transcript_NQ504_07770	NQ504_07770	.	DUF1292 domain-containing protein	CP102284.1:1539058-1539339	282	10069	11316	648.294	681.349	554.531	620.914
transcript_NQ504_07775	NQ504_07775	ruvX	Holliday junction resolvase RuvX	CP102284.1:1539353-1539784	432	14877	19019	625.275	747.561	534.842	681.253
transcript_NQ504_07780	NQ504_07780	.	IreB family regulatory phosphoprotein	CP102284.1:1539799-1540056	258	8199	8877	576.997	584.255	493.546	532.431
transcript_NQ504_07785	NQ504_07785	alaS	alanine--tRNA ligase	CP102284.1:1540224-1542863	2640	28464	48168	195.77	309.822	167.456	282.341
transcript_NQ504_07790	NQ504_07790	.	DEAD/DEAH box helicase	CP102284.1:1543150-1544487	1338	16952	20799	230.035	263.961	196.765	240.548
transcript_NQ504_07795	NQ504_07795	.	bifunctional oligoribonuclease/PAP phosphatase NrnA	CP102284.1:1544490-1545443	954	6490	8400	123.519	149.513	105.654	136.251
transcript_NQ504_07800	NQ504_07800	dinB	DNA polymerase IV	CP102284.1:1545496-1546593	1098	2833	4212	46.8404	65.1334	40.0659	59.3561
transcript_NQ504_07805	NQ504_07805	zwf	glucose-6-phosphate dehydrogenase	CP102284.1:1546758-1548215	1458	193927	277330	2415.09	3229.99	2065.8	2943.49
transcript_NQ504_07810	NQ504_07810	fabI	enoyl-ACP reductase FabI	CP102284.1:1548751-1549512	762	27690	47669	659.802	1062.28	564.375	968.052
transcript_NQ504_07815	NQ504_07815	.	acetyl-CoA carboxylase carboxyl transferase subunit alpha	CP102284.1:1549534-1550313	780	42745	71343	995.049	1553.16	851.135	1415.4
transcript_NQ504_07820	NQ504_07820	accD	acetyl-CoA carboxylase, carboxyltransferase subunit beta	CP102284.1:1550317-1551162	846	54368	87364	1166.88	1753.57	998.115	1598.03
transcript_NQ504_07825	NQ504_07825	accC	acetyl-CoA carboxylase biotin carboxylase subunit	CP102284.1:1551152-1552528	1377	54451	95068	717.998	1172.36	614.154	1068.37
transcript_NQ504_07830	NQ504_07830	fabZ	3-hydroxyacyl-ACP dehydratase FabZ	CP102284.1:1552550-1552975	426	33118	56130	1411.56	2237.42	1207.41	2038.96
transcript_NQ504_07835	NQ504_07835	accB	acetyl-CoA carboxylase biotin carboxyl carrier protein	CP102284.1:1552981-1553439	459	30943	51740	1224.03	1914.14	1047	1744.36
transcript_NQ504_07840	NQ504_07840	fabF	beta-ketoacyl-ACP synthase II	CP102284.1:1553445-1554674	1230	93043	154734	1373.5	2136.21	1174.85	1946.73
transcript_NQ504_07845	NQ504_07845	fabG	3-oxoacyl-[acyl-carrier-protein] reductase	CP102284.1:1554692-1555420	729	88626	126840	2207.41	2954.54	1888.15	2692.48
transcript_NQ504_07850	NQ504_07850	.	ACP S-malonyltransferase	CP102284.1:1555438-1556361	924	38372	75675	754.027	1390.72	644.972	1267.37
transcript_NQ504_07855	NQ504_07855	.	acyl carrier protein	CP102284.1:1556376-1556618	243	13052	24654	975.233	1722.78	834.185	1569.97
transcript_NQ504_07860	NQ504_07860	.	ketoacyl-ACP synthase III	CP102284.1:1556662-1557639	978	41174	87693	764.424	1522.61	653.866	1387.55
transcript_NQ504_07865	NQ504_07865	.	MarR family transcriptional regulator	CP102284.1:1557660-1558105	446	28647	54897	1166.23	2090.12	997.56	1904.73
transcript_NQ504_07870	NQ504_07870	fabZ	3-hydroxyacyl-ACP dehydratase FabZ	CP102284.1:1558186-1558629	444	12211	28887	499.346	1104.78	427.125	1006.79
transcript_NQ504_07875	NQ504_07875	.	transposase	CP102284.1:1559293-1559637	345	179	235	9.4207	11.5448	8.05818	10.5208
transcript_NQ504_07880	NQ504_07880	.	hypothetical protein	CP102284.1:1559674-1559835	162	79	80	8.75565	8.32288	7.48932	7.58465
transcript_NQ504_07885	NQ504_07885	yajC	preprotein translocase subunit YajC	CP102284.1:1560212-1560553	342	3681	3709	195.387	184.139	167.128	167.806
transcript_NQ504_07890	NQ504_07890	tgt	tRNA guanosine(34) transglycosylase Tgt	CP102284.1:1560643-1561785	1143	22782	34079	361.903	506.292	309.561	461.384
transcript_NQ504_07895	NQ504_07895	queA	tRNA preQ1(34) S-adenosylmethionine ribosyltransferase-isomerase QueA	CP102284.1:1561806-1562846	1041	61060	76203	1065.02	1243.02	910.982	1132.77
transcript_NQ504_07900	NQ504_07900	ruvB	Holliday junction branch migration DNA helicase RuvB	CP102284.1:1562864-1563868	1005	24060	32772	434.68	553.729	371.812	504.614
transcript_NQ504_07905	NQ504_07905	ruvA	Holliday junction branch migration protein RuvA	CP102284.1:1563892-1564500	609	22342	28848	666.11	804.366	569.771	733.019
transcript_NQ504_07910	NQ504_07910	mutL	DNA mismatch repair endonuclease MutL	CP102284.1:1564563-1566479	1917	13164	17987	124.681	159.327	106.649	145.195
transcript_NQ504_07915	NQ504_07915	mutS	DNA mismatch repair protein MutS	CP102284.1:1566486-1569110	2625	17423	24318	120.512	157.308	103.082	143.355
transcript_NQ504_07920	NQ504_07920	.	TIGR00282 family metallophosphoesterase	CP102284.1:1569134-1569925	792	6256	7349	143.422	157.551	122.679	143.577
transcript_NQ504_07925	NQ504_07925	.	hypothetical protein	CP102284.1:1570122-1570336	215	13	21	1.04522	1.64393	0.894053	1.49812
transcript_NQ504_07930	NQ504_07930	.	transposase	CP102284.1:1570364-1570552	189	14	30	1.30978	2.68267	1.12034	2.44472
transcript_NQ504_07935	NQ504_07935	.	hypothetical protein	CP102284.1:1571247-1571447	201	1629	3490	147.147	294.805	125.865	268.656
transcript_NQ504_07940	NQ504_07940	.	GntR family transcriptional regulator	CP102284.1:1571730-1572440	711	25456	15487	650.083	369.873	556.062	337.065
transcript_NQ504_07945	NQ504_07945	.	acetate kinase	CP102284.1:1572483-1573685	1203	7017	3967	105.904	55.9924	90.5872	51.0259
transcript_NQ504_07950	NQ504_07950	.	nucleotidyltransferase family protein	CP102284.1:1573911-1574450	540	2337	2737	78.5537	86.0677	67.1925	78.4335
transcript_NQ504_07955	NQ504_07955	.	integrase core domain-containing protein	CP102284.1:1574827-1574925	99	7	13	1.16414	2.14282	0.99577	1.95275
transcript_NQ504_07960	NQ504_07960	.	TIGR00730 family Rossman fold protein	CP102284.1:1575162-1575743	582	2458	2604	76.6738	75.9746	65.5844	69.2357
transcript_NQ504_07965	NQ504_07965	tnpA	IS200/IS605 family transposase	CP102284.1:1575817-1576263	447	3678	3053	149.392	115.949	127.786	105.664
transcript_NQ504_07970	NQ504_07970	.	transposase	CP102284.1:1576336-1577577	1242	3022	4369	44.1686	59.7316	37.7805	54.4335
transcript_NQ504_07975	NQ504_07975	.	hypothetical protein	CP102284.1:1577835-1578407	573	1004	4520	31.807	133.944	27.2067	122.063
transcript_NQ504_07980	NQ504_07980	.	tRNA-Leu	CP102284.1:1578762-1578845	84	347	257	74.8918	51.8057	64.0602	47.2105
transcript_NQ504_07985	NQ504_07985	.	hypothetical protein	CP102284.1:1578912-1579190	279	3107	2892	202.149	175.987	172.912	160.377
transcript_NQ504_07990	NQ504_07990	.	hypothetical protein	CP102284.1:1579206-1579451	246	11674	7220	861.613	498.385	736.998	454.178
transcript_NQ504_07995	NQ504_07995	.	hypothetical protein	CP102284.1:1579654-1579962	309	186	284	10.8891	15.6069	9.31425	14.2226
transcript_NQ504_08000	NQ504_08000	.	universal stress protein	CP102284.1:1580014-1580460	447	4737	6968	192.388	264.7	164.563	241.221
transcript_NQ504_08005	NQ504_08005	.	hypothetical protein	CP102284.1:1580569-1580931	363	4011	4762	200.588	222.75	171.577	202.992
transcript_NQ504_08010	NQ504_08010	.	vitamin B12-binding protein	CP102284.1:1581109-1581195	87	29	32	5.90765	6.08579	5.05323	5.54599
transcript_NQ504_08015	NQ504_08015	pepV	dipeptidase PepV	CP102284.1:1581352-1582746	1395	84579	101439	1100.88	1234.79	941.657	1125.26
transcript_NQ504_08020	NQ504_08020	.	NAD(P)H-hydrate dehydratase	CP102284.1:1582864-1583706	843	988	3068	21.2631	61.799	18.1878	56.3175
transcript_NQ504_08025	NQ504_08025	.	rRNA pseudouridine synthase	CP102284.1:1583791-1584510	720	4051	8715	102.153	205.529	87.3789	187.299
transcript_NQ504_08030	NQ504_08030	.	amino acid permease	CP102284.1:1584500-1585849	1350	4266	9799	57.3695	123.251	49.0721	112.318
transcript_NQ504_08035	NQ504_08035	.	transposase	CP102284.1:1586859-1587464	606	182	377	5.43521	10.562	4.64911	9.62517
transcript_NQ504_08040	NQ504_08040	leuS	leucine--tRNA ligase	CP102284.1:1587955-1590366	2412	54466	75696	410.01	532.913	350.71	485.644
transcript_NQ504_08045	NQ504_08045	.	LysM peptidoglycan-binding domain-containing protein	CP102284.1:1590694-1593090	2397	45231	77783	342.621	551.032	293.068	502.156
transcript_NQ504_08050	NQ504_08050	metK	methionine adenosyltransferase	CP102284.1:1593334-1594524	1191	46238	75391	704.92	1074.9	602.967	979.553
transcript_NQ504_08055	NQ504_08055	.	tRNA-Leu	CP102284.1:1594834-1594918	85	154	84	32.7891	16.619	28.0468	15.1449
transcript_NQ504_08060	NQ504_08060	.	tRNA-His	CP102284.1:1594948-1595020	73	1129	587	280.584	136.382	240.003	124.285
transcript_NQ504_08065	NQ504_08065	.	tRNA-Val	CP102284.1:1595069-1595141	73	1720	835	427.737	194.159	365.874	176.937
transcript_NQ504_08070	NQ504_08070	.	tRNA-Asp	CP102284.1:1595185-1595257	73	1270	819	315.815	190.395	270.139	173.507
transcript_NQ504_08075	NQ504_08075	.	tRNA-Met	CP102284.1:1595261-1595334	74	1483	913	363.746	209.384	311.137	190.812
transcript_NQ504_08080	NQ504_08080	.	tRNA-Glu	CP102284.1:1595352-1595423	72	3663	2273	923.521	536.046	789.952	488.499
transcript_NQ504_08085	NQ504_08085	.	tRNA-Ser	CP102284.1:1595435-1595522	88	2636	1671	543.719	322.333	465.081	293.743
transcript_NQ504_08090	NQ504_08090	.	tRNA-Ile	CP102284.1:1595527-1595600	74	2036	1354	499.348	310.525	427.127	282.981
transcript_NQ504_08095	NQ504_08095	.	tRNA-Gly	CP102284.1:1595614-1595684	71	602	424	153.921	101.403	131.66	92.4086
transcript_NQ504_08100	NQ504_08100	.	tRNA-Phe	CP102284.1:1595692-1595764	73	2454	1654	610.287	384.637	522.021	350.52
transcript_NQ504_08105	NQ504_08105	.	tRNA-Asp	CP102284.1:1595782-1595854	73	1484	1061	369.086	246.785	315.705	224.896
transcript_NQ504_08110	NQ504_08110	.	tRNA-Met	CP102284.1:1595858-1595931	74	1753	1197	429.942	274.522	367.76	250.172
transcript_NQ504_08115	NQ504_08115	.	tRNA-Ser	CP102284.1:1595941-1596030	90	3498	2210	705.532	416.967	603.491	379.982
transcript_NQ504_08120	NQ504_08120	.	tRNA-Ile	CP102284.1:1596065-1596138	74	4797	2909	1176.88	667.494	1006.66	608.287
transcript_NQ504_08125	NQ504_08125	.	tRNA-Met	CP102284.1:1596159-1596232	74	2900	1847	711.569	423.816	608.655	386.224
transcript_NQ504_08130	NQ504_08130	.	tRNA-Pro	CP102284.1:1596262-1596335	74	2110	1201	517.547	275.477	442.694	251.042
transcript_NQ504_08135	NQ504_08135	.	tRNA-Arg	CP102284.1:1596340-1596413	74	1547	945	379.474	216.818	324.59	197.586
transcript_NQ504_08140	NQ504_08140	.	tRNA-Gly	CP102284.1:1596442-1596513	72	2056	1255	518.42	295.953	443.441	269.702
transcript_NQ504_08145	NQ504_08145	.	tRNA-Thr	CP102284.1:1596517-1596589	73	1564	1021	388.994	237.495	332.734	216.429
transcript_NQ504_08150	NQ504_08150	.	tRNA-Lys	CP102284.1:1596670-1596742	73	1470	1094	365.609	254.33	312.73	231.771
transcript_NQ504_08155	NQ504_08155	.	tRNA-Val	CP102284.1:1596748-1596820	73	1312	840	326.132	195.255	278.963	177.936
transcript_NQ504_08160	NQ504_08160	rrf	5S ribosomal RNA	CP102284.1:1596821-1596937	117	2031	1406	315.182	203.933	269.597	185.844
transcript_NQ504_08165	NQ504_08165	.	23S ribosomal RNA	CP102284.1:1597012-1599925	2914	1381006	1320884	8605.18	7697.3	7360.61	7014.55
transcript_NQ504_08170	NQ504_08170	.	16S ribosomal RNA	CP102284.1:1600140-1601702	1563	436569	383027	5071.63	4161.33	4338.12	3792.23
transcript_NQ504_08175	NQ504_08175	.	CvfD/Ygs/GSP13 family RNA-binding post-transcriptional regulator	CP102284.1:1602262-1602642	381	3908	5346	186.226	238.238	159.292	217.107
transcript_NQ504_08180	NQ504_08180	.	peptidylprolyl isomerase	CP102284.1:1602657-1603238	582	9214	10322	287.438	301.138	245.866	274.428
transcript_NQ504_08185	NQ504_08185	.	NAD(P)/FAD-dependent oxidoreductase	CP102284.1:1603438-1604442	1005	2624	4318	47.3903	72.9519	40.5363	66.4811
transcript_NQ504_08190	NQ504_08190	.	VTT domain-containing protein	CP102284.1:1604597-1605250	654	5418	6501	150.399	168.79	128.647	153.818
transcript_NQ504_08195	NQ504_08195	.	MFS transporter	CP102284.1:1605303-1606568	1266	9795	12698	140.482	170.312	120.164	155.206
transcript_NQ504_08200	NQ504_08200	.	TIGR01906 family membrane protein	CP102284.1:1606615-1607238	624	7827	9315	227.734	253.477	194.796	230.994
transcript_NQ504_08205	NQ504_08205	.	TIGR01457 family HAD-type hydrolase	CP102284.1:1607226-1607996	771	10767	12488	253.558	275.028	216.886	250.633
transcript_NQ504_08210	NQ504_08210	.	YutD family protein	CP102284.1:1608021-1608614	594	17661	14585	539.847	416.94	461.769	379.958
transcript_NQ504_08215	NQ504_08215	.	metallophosphoesterase family protein	CP102284.1:1608672-1609271	600	7601	3294	230.017	93.2197	196.75	84.9512
transcript_NQ504_08220	NQ504_08220	asnB	asparagine synthase B	CP102284.1:1609355-1610935	1581	40617	49549	466.471	532.188	399.005	484.983
transcript_NQ504_08225	NQ504_08225	.	amino acid permease	CP102284.1:1611388-1612758	1371	17324	11540	229.424	142.93	196.243	130.252
transcript_NQ504_08230	NQ504_08230	.	class I SAM-dependent methyltransferase	CP102284.1:1612879-1613883	1005	11973	9725	216.31	164.302	185.025	149.729
transcript_NQ504_08235	NQ504_08235	.	beta-lactamase regulator AmpE	CP102284.1:1613966-1614277	312	1832	1422	106.574	77.3625	91.16	70.5005
transcript_NQ504_08240	NQ504_08240	.	hypothetical protein	CP102284.1:1614258-1614761	504	3179	2122	114.496	71.4881	97.9361	65.1471
transcript_NQ504_08245	NQ504_08245	.	hypothetical protein	CP102284.1:1614727-1615011	285	3277	1769	208.721	105.4	178.534	96.0508
transcript_NQ504_08250	NQ504_08250	.	transposase	CP102284.1:1615187-1616365	1179	3635	2634	55.9716	37.9314	47.8764	34.5669
transcript_NQ504_08255	NQ504_08255	tnpA	IS200/IS605 family transposase	CP102284.1:1616365-1616796	432	2629	2038	110.486	80.0861	94.5065	72.9825
transcript_NQ504_08260	NQ504_08260	.	type II secretion system GspH family protein	CP102284.1:1616925-1617377	453	375	243	15.0014	9.07591	12.8317	8.27088
transcript_NQ504_08265	NQ504_08265	.	prepilin-type N-terminal cleavage/methylation domain-containing protein	CP102284.1:1617377-1617700	324	280	199	15.6677	10.4264	13.4017	9.50155
transcript_NQ504_08270	NQ504_08270	comGB	competence type IV pilus assembly protein ComGB	CP102284.1:1617703-1618746	1044	2548	1223	44.3014	19.8872	37.8941	18.1232
transcript_NQ504_08275	NQ504_08275	comGA	competence type IV pilus ATPase ComGA	CP102284.1:1618703-1619686	984	3928	1816	72.4716	31.3309	61.99	28.5518
transcript_NQ504_08280	NQ504_08280	.	helix-turn-helix domain-containing protein	CP102284.1:1620161-1620871	711	670	616	17.1079	14.7051	14.6336	13.4008
transcript_NQ504_08285	NQ504_08285	.	IS3 family transposase	CP102284.1:1620895-1621722	828	970	1088	21.2619	22.3058	18.1868	20.3273
transcript_NQ504_08290	NQ504_08290	rbsK	ribokinase	CP102284.1:1621847-1622758	912	3907	5113	77.7789	95.2002	66.5297	86.756
transcript_NQ504_08295	NQ504_08295	.	YebC/PmpR family DNA-binding transcriptional regulator	CP102284.1:1622902-1623630	729	26221	56438	653.092	1314.62	558.635	1198.02
transcript_NQ504_08300	NQ504_08300	.	VanZ family protein	CP102284.1:1623714-1624223	510	23282	19891	828.891	662.269	709.009	603.526
transcript_NQ504_08305	NQ504_08305	ccpA	catabolite control protein A	CP102284.1:1624286-1625290	1005	19845	23004	358.525	388.676	306.672	354.201
transcript_NQ504_08310	NQ504_08310	.	Xaa-Pro peptidase family protein	CP102284.1:1625583-1626683	1101	8086	16129	133.344	248.75	114.058	226.686
transcript_NQ504_08315	NQ504_08315	.	transposase	CP102284.1:1626723-1626881	159	1195	2179	136.43	232.702	116.698	212.061
transcript_NQ504_08320	NQ504_08320	.	hypothetical protein	CP102284.1:1627279-1627773	495	20017	22099	734.243	758.1	628.049	690.857
transcript_NQ504_08325	NQ504_08325	.	DUF948 domain-containing protein	CP102284.1:1627798-1628205	408	21285	23013	947.228	957.787	810.23	872.832
transcript_NQ504_08330	NQ504_08330	.	mechanosensitive ion channel family protein	CP102284.1:1628349-1629236	888	1134	1426	23.1861	27.2633	19.8327	24.845
transcript_NQ504_08335	NQ504_08335	.	hypothetical protein	CP102284.1:1629387-1629698	312	28	15	1.58945	0.807018	1.35957	0.735436
transcript_NQ504_08340	NQ504_08340	.	N-acetyldiaminopimelate deacetylase	CP102284.1:1629770-1630906	1137	22716	23792	362.752	355.328	310.287	323.81
transcript_NQ504_08345	NQ504_08345	dapD	2,3,4,5-tetrahydropyridine-2,6-dicarboxylate N-acetyltransferase	CP102284.1:1630976-1631680	705	18054	27645	464.964	665.85	397.716	606.79
transcript_NQ504_08350	NQ504_08350	.	CBS domain-containing protein	CP102284.1:1631707-1632225	519	3101	2551	108.468	83.4479	92.7801	76.0461
transcript_NQ504_08355	NQ504_08355	.	aquaporin family protein	CP102284.1:1632504-1633238	735	32047	39885	791.678	921.458	677.178	839.725
transcript_NQ504_08360	NQ504_08360	.	Gfo/Idh/MocA family oxidoreductase	CP102284.1:1633407-1634357	951	15099	21478	288.276	383.497	246.583	349.481
transcript_NQ504_08365	NQ504_08365	.	CPBP family intramembrane metalloprotease	CP102284.1:1634634-1635338	705	2470	2538	63.6142	61.1091	54.4136	55.6887
transcript_NQ504_08370	NQ504_08370	.	glucose-6-phosphate isomerase	CP102284.1:1635529-1636878	1350	59492	59566	800.163	749.241	684.436	682.784
transcript_NQ504_08375	NQ504_08375	.	GRP family sugar transporter	CP102284.1:1637055-1637922	868	5688	6235	118.973	121.971	101.766	111.152
transcript_NQ504_08380	NQ504_08380	.	LTA synthase family protein	CP102284.1:1638173-1640374	2202	8580	3856	70.7458	29.7339	60.5138	27.0965
transcript_NQ504_08385	NQ504_08385	.	hypothetical protein	CP102284.1:1640958-1641383	426	1764	2365	75.1483	94.2502	64.2796	85.8902
transcript_NQ504_08390	NQ504_08390	.	HAMP domain-containing histidine kinase	CP102284.1:1641331-1642830	1500	26854	38309	325.057	433.676	278.044	395.209
transcript_NQ504_08395	NQ504_08395	.	response regulator transcription factor	CP102284.1:1642830-1643558	729	14459	16590	360.128	386.439	308.043	352.162
transcript_NQ504_08400	NQ504_08400	ssrA	transfer-messenger RNA	CP102284.1:1643659-1644028	370	57556	92689	2824.49	4253.91	2415.99	3876.59
transcript_NQ504_08405	NQ504_08405	.	hypothetical protein	CP102284.1:1644412-1644678	267	198	221	13.4087	14.0356	11.4694	12.7907
transcript_NQ504_08410	NQ504_08410	.	L,D-transpeptidase/peptidoglycan binding protein	CP102284.1:1644734-1646122	1389	22771	29832	297.662	364.701	254.611	332.352
transcript_NQ504_08415	NQ504_08415	.	ABC transporter substrate-binding protein	CP102284.1:1646533-1647522	990	7004	3073	128.444	52.6957	109.867	48.0216
transcript_NQ504_08420	NQ504_08420	.	ABC transporter permease	CP102284.1:1647522-1648415	894	5024	2112	102.022	40.1027	87.2663	36.5457
transcript_NQ504_08425	NQ504_08425	.	ATP-binding cassette domain-containing protein	CP102284.1:1648415-1649176	762	11144	4070	265.536	90.6781	227.131	82.635
transcript_NQ504_08430	NQ504_08430	.	hypothetical protein	CP102284.1:1649175-1649462	288	198	249	12.4489	14.6523	10.6484	13.3527
transcript_NQ504_08435	NQ504_08435	.	IS256 family transposase	CP102284.1:1649527-1650762	1236	1988	1764	29.2015	24.2263	24.9781	22.0774
transcript_NQ504_08440	NQ504_08440	.	universal stress protein	CP102284.1:1651350-1651826	477	11475	20517	436.792	730.381	373.619	665.597
transcript_NQ504_08445	NQ504_08445	.	ribonuclease H family protein	CP102284.1:1651882-1652559	678	3494	2140	93.553	53.5891	80.0224	48.8358
transcript_NQ504_08450	NQ504_08450	.	metalloregulator ArsR/SmtB family transcription factor	CP102284.1:1652613-1652948	336	14830	11213	801.403	566.643	685.496	516.382
transcript_NQ504_08455	NQ504_08455	.	hemolysin III family protein	CP102284.1:1653082-1653714	633	9387	8226	269.236	220.656	230.296	201.084
transcript_NQ504_08460	NQ504_08460	.	DUF1836 domain-containing protein	CP102284.1:1653971-1654486	516	2629	2524	92.4808	83.0394	79.1052	75.6738
transcript_NQ504_08465	NQ504_08465	.	cytochrome B5	CP102284.1:1654551-1654784	234	6290	9654	488.002	700.519	417.422	638.384
transcript_NQ504_08470	NQ504_08470	.	DNA starvation/stationary phase protection protein	CP102284.1:1654800-1655264	465	22842	27046	891.926	987.646	762.927	900.042
transcript_NQ504_08475	NQ504_08475	fba	class II fructose-1,6-bisphosphate aldolase	CP102284.1:1655491-1656354	864	96162	201382	2020.89	3957.93	1728.61	3606.87
transcript_NQ504_08480	NQ504_08480	phoU	phosphate signaling complex protein PhoU	CP102284.1:1656996-1657655	660	916	6319	25.1996	162.574	21.555	148.153
transcript_NQ504_08485	NQ504_08485	pstB	phosphate ABC transporter ATP-binding protein PstB	CP102284.1:1657682-1658434	753	755	8795	18.1993	198.317	15.5671	180.727
transcript_NQ504_08490	NQ504_08490	pstB	phosphate ABC transporter ATP-binding protein PstB	CP102284.1:1658446-1659243	798	438	5687	9.94673	121.016	8.50813	110.282
transcript_NQ504_08495	NQ504_08495	pstA	phosphate ABC transporter permease PstA	CP102284.1:1659260-1660150	891	517	7720	10.524	147.121	9.00187	134.071
transcript_NQ504_08500	NQ504_08500	pstC	phosphate ABC transporter permease subunit PstC	CP102284.1:1660154-1661068	915	461	6152	9.12947	114.157	7.80907	104.031
transcript_NQ504_08505	NQ504_08505	.	phosphate ABC transporter substrate-binding protein PstS family protein	CP102284.1:1661058-1661942	885	385	4989	7.8916	95.7151	6.75024	87.2252
transcript_NQ504_08510	NQ504_08510	.	IS256 family transposase	CP102284.1:1662747-1663982	1236	2304	2916	33.8375	40.0564	28.9436	36.5034
transcript_NQ504_08515	NQ504_08515	.	alpha-amylase family glycosyl hydrolase	CP102284.1:1664907-1666703	1797	40265	6693	406.846	63.2384	348.004	57.6292
transcript_NQ504_08520	NQ504_08520	.	glycogen/starch/alpha-glucan phosphorylase	CP102284.1:1666687-1669122	2436	39590	7246	295.089	50.5043	252.411	46.0246
transcript_NQ504_08525	NQ504_08525	glgA	glycogen synthase GlgA	CP102284.1:1669152-1670582	1431	32967	4973	418.305	59.002	357.805	53.7686
transcript_NQ504_08530	NQ504_08530	glgD	glucose-1-phosphate adenylyltransferase subunit GlgD	CP102284.1:1670591-1671733	1143	31311	4636	497.392	68.8702	425.454	62.7615
transcript_NQ504_08535	NQ504_08535	.	glucose-1-phosphate adenylyltransferase	CP102284.1:1671726-1672865	1140	29472	4043	469.413	60.217	401.522	54.8757
transcript_NQ504_08540	NQ504_08540	glgB	1,4-alpha-glucan branching protein GlgB	CP102284.1:1672913-1674931	2019	28501	4560	256.314	38.3461	219.243	34.9448
transcript_NQ504_08545	NQ504_08545	.	hypothetical protein	CP102284.1:1675514-1675819	306	2232	2401	132.388	133.21	113.241	121.395
transcript_NQ504_08550	NQ504_08550	.	transposase	CP102284.1:1676096-1677487	1392	17042	16533	222.286	201.676	190.136	183.787
transcript_NQ504_08555	NQ504_08555	tnpA	IS200/IS605 family transposase	CP102284.1:1677492-1677914	423	3216	3058	138.044	122.741	118.078	111.854
transcript_NQ504_08560	NQ504_08560	.	hypothetical protein	CP102284.1:1678421-1678666	246	371	390	27.3556	26.8587	23.3992	24.4764
transcript_NQ504_08565	NQ504_08565	glmM	phosphoglucosamine mutase	CP102284.1:1679290-1680633	1344	43561	38080	588.504	481.119	503.389	438.444
transcript_NQ504_08570	NQ504_08570	.	CdaR family protein	CP102284.1:1680665-1681807	1143	49268	44585	782.652	662.372	669.457	603.62
transcript_NQ504_08575	NQ504_08575	cdaA	diadenylate cyclase CdaA	CP102284.1:1681807-1682646	840	13442	12123	290.555	245.07	248.532	223.333
transcript_NQ504_08580	NQ504_08580	.	DUF1361 domain-containing protein	CP102284.1:1682824-1683501	678	1363	482	36.4934	12.0616	31.2154	10.9917
transcript_NQ504_08585	NQ504_08585	.	nitroreductase family protein	CP102284.1:1684584-1685180	597	76421	93023	2324.28	2645.91	1988.12	2411.22
transcript_NQ504_08590	NQ504_08590	nrdF	class 1b ribonucleoside-diphosphate reductase subunit beta	CP102284.1:1685266-1686216	951	6866	14787	131.081	264.025	112.123	240.606
transcript_NQ504_08595	NQ504_08595	nrdE	class 1b ribonucleoside-diphosphate reductase subunit alpha	CP102284.1:1686220-1688370	2151	12048	38159	101.696	301.242	86.9878	274.522
transcript_NQ504_08600	NQ504_08600	nrdI	class Ib ribonucleoside-diphosphate reductase assembly flavoprotein NrdI	CP102284.1:1688348-1688728	381	1892	7291	90.1577	324.926	77.1182	296.105
transcript_NQ504_08605	NQ504_08605	.	glutaredoxin family protein	CP102284.1:1688728-1688955	228	1012	4085	80.5842	304.214	68.9293	277.23
transcript_NQ504_08610	NQ504_08610	.	methyl-accepting chemotaxis protein	CP102284.1:1690130-1692199	2070	815	33743	7.14185	276.803	6.10892	252.251
transcript_NQ504_08615	NQ504_08615	.	hypothetical protein	CP102284.1:1692952-1693422	471	22781	58374	878.197	2104.55	751.183	1917.87
transcript_NQ504_08620	NQ504_08620	.	adenylyltransferase/cytidyltransferase family protein	CP102284.1:1693435-1694754	1320	2291	7719	31.5081	99.2975	26.9511	90.4899
transcript_NQ504_08625	NQ504_08625	.	LicD family protein	CP102284.1:1694781-1695623	843	1733	5812	37.3252	117.071	31.9269	106.687
transcript_NQ504_08630	NQ504_08630	.	hypothetical protein	CP102284.1:1695623-1697089	1467	1873	6798	23.1709	78.6821	19.8197	71.703
transcript_NQ504_08635	NQ504_08635	.	LicD family protein	CP102284.1:1697213-1698079	867	1267	4421	26.5165	86.5701	22.6814	78.8914
transcript_NQ504_08640	NQ504_08640	.	2-C-methyl-D-erythritol 4-phosphate cytidylyltransferase	CP102284.1:1698064-1698822	759	1346	5340	32.1998	119.451	27.5427	108.856
transcript_NQ504_08645	NQ504_08645	.	NTP transferase domain-containing protein	CP102284.1:1698840-1700432	1593	1830	9978	20.8573	106.353	17.8407	96.9192
transcript_NQ504_08650	NQ504_08650	.	histidinol-phosphate aminotransferase family protein	CP102284.1:1700458-1701513	1056	1851	8454	31.8219	135.944	27.2195	123.886
transcript_NQ504_08655	NQ504_08655	.	NAD/NADP octopine/nopaline dehydrogenase family protein	CP102284.1:1701607-1702164	558	628	3321	20.4066	101.035	17.4552	92.0729
transcript_NQ504_08660	NQ504_08660	.	hypothetical protein	CP102284.1:1702233-1702625	393	771	3742	35.6132	161.658	30.4625	147.319
transcript_NQ504_08665	NQ504_08665	.	hypothetical protein	CP102284.1:1703345-1704838	1494	1969	13669	23.9232	155.362	20.4632	141.581
transcript_NQ504_08670	NQ504_08670	.	glycosyltransferase family 2 protein	CP102284.1:1704844-1706403	1560	572	5988	6.64688	65.1791	5.68554	59.3977
transcript_NQ504_08675	NQ504_08675	fliS	flagellar export chaperone FliS	CP102284.1:1706576-1706947	372	67	6596	3.22896	301.049	2.76196	274.346
transcript_NQ504_08680	NQ504_08680	.	hypothetical protein	CP102284.1:1706965-1707294	330	55	7221	3.01848	371.573	2.58191	338.614
transcript_NQ504_08685	NQ504_08685	fliD	flagellar filament capping protein FliD	CP102284.1:1707319-1708782	1464	468	51911	5.79388	602.112	4.95591	548.705
transcript_NQ504_08690	NQ504_08690	.	flagellar protein FlaG	CP102284.1:1708794-1709246	453	162	16859	6.49008	631.962	5.55142	575.907
transcript_NQ504_08695	NQ504_08695	.	glycosyltransferase	CP102284.1:1709417-1711582	2166	215	22383	1.79537	175.473	1.5357	159.909
transcript_NQ504_08700	NQ504_08700	.	flagellin	CP102284.1:1711681-1712514	834	839	29590	18.265	602.468	15.6233	549.029
transcript_NQ504_08705	NQ504_08705	.	glycosyltransferase family 2 protein	CP102284.1:1712704-1713252	549	102	613	3.36285	18.9443	2.87648	17.264
transcript_NQ504_08710	NQ504_08710	.	tetratricopeptide repeat protein	CP102284.1:1713252-1713746	495	120	535	4.39514	18.3261	3.75947	16.7005
transcript_NQ504_08715	NQ504_08715	.	phosphocholine cytidylyltransferase/choline kinase family protein	CP102284.1:1713828-1715564	1737	767	6654	8.00865	65.0429	6.85036	59.2736
transcript_NQ504_08720	NQ504_08720	.	sugar phosphate nucleotidyltransferase	CP102284.1:1715564-1716289	726	211	2028	5.27006	47.4269	4.50785	43.2202
transcript_NQ504_08725	NQ504_08725	.	BCCT family transporter	CP102284.1:1716289-1717794	1506	456	4643	5.48892	52.3506	4.69506	47.7071
transcript_NQ504_08730	NQ504_08730	.	flagellin	CP102284.1:1717855-1718688	834	923	29828	20.0901	607.306	17.1844	553.438
transcript_NQ504_08735	NQ504_08735	.	hypothetical protein	CP102284.1:1718855-1719235	381	15782	8511	752.117	379.293	643.338	345.65
transcript_NQ504_08740	NQ504_08740	.	sigma-70 family RNA polymerase sigma factor	CP102284.1:1719351-1719893	543	101	211	3.34562	6.58843	2.86174	6.00404
transcript_NQ504_08745	NQ504_08745	.	hypothetical protein	CP102284.1:1720184-1720978	795	15566	1329	355.514	28.3864	304.096	25.8685
transcript_NQ504_08750	NQ504_08750	flgL	flagellar hook-associated protein FlgL	CP102284.1:1721028-1721945	918	1656	44990	32.7352	832.213	28.0007	758.396
transcript_NQ504_08755	NQ504_08755	flgK	flagellar hook-associated protein FlgK	CP102284.1:1721954-1723495	1542	2892	86492	34.051	952.472	29.1262	867.988
transcript_NQ504_08760	NQ504_08760	.	flagellar motor switch protein	CP102284.1:1723513-1723869	357	278	13000	14.1075	618.318	12.0671	563.474
transcript_NQ504_08765	NQ504_08765	flgM	flagellar biosynthesis anti-sigma factor FlgM	CP102284.1:1723875-1724159	285	318	12875	20.2211	767.105	17.2965	699.063
transcript_NQ504_08770	NQ504_08770	fliY	flagellar motor switch phosphatase FliY	CP102284.1:1724333-1725559	1227	4154	51452	61.4693	712.061	52.579	648.901
transcript_NQ504_08775	NQ504_08775	fliM	flagellar motor switch protein FliM	CP102284.1:1725559-1726566	1008	6492	69144	116.932	1164.81	100.02	1061.49
transcript_NQ504_08780	NQ504_08780	.	chemotaxis protein CheW	CP102284.1:1726628-1727050	423	1011	13941	43.3801	559.633	37.106	509.994
transcript_NQ504_08785	NQ504_08785	.	response regulator	CP102284.1:1727072-1727431	360	716	9007	36.0818	424.836	30.8633	387.153
transcript_NQ504_08790	NQ504_08790	.	chemotaxis protein CheC	CP102284.1:1727450-1728046	597	3061	32630	93.0915	928.114	79.6277	845.791
transcript_NQ504_08795	NQ504_08795	.	chemotaxis protein CheA	CP102284.1:1728061-1730103	2043	4296	64863	38.1792	539.12	32.6573	491.301
transcript_NQ504_08800	NQ504_08800	.	protein-glutamate O-methyltransferase CheR	CP102284.1:1730133-1730900	768	1591	25782	37.5949	570.039	32.1576	519.477
transcript_NQ504_08805	NQ504_08805	.	chemotaxis response regulator protein-glutamate methylesterase	CP102284.1:1730909-1731946	1038	1827	31164	31.9441	509.81	27.324	464.59
transcript_NQ504_08810	NQ504_08810	.	chemotaxis protein CheD	CP102284.1:1731966-1732457	492	1542	23798	56.8895	821.365	48.6616	748.51
transcript_NQ504_08815	NQ504_08815	.	chemotaxis protein CheW	CP102284.1:1732453-1732953	501	2291	32765	83.0041	1110.52	70.9992	1012.02
transcript_NQ504_08820	NQ504_08820	.	methyl-accepting chemotaxis protein	CP102284.1:1732987-1734255	1269	1158	25502	16.5667	341.245	14.1707	310.977
transcript_NQ504_08825	NQ504_08825	.	ATP-binding cassette domain-containing protein	CP102284.1:1734606-1735313	708	787	8914	20.1707	213.787	17.2534	194.824
transcript_NQ504_08830	NQ504_08830	.	flagellar hook-basal body protein	CP102284.1:1735336-1736103	768	2935	26046	69.381	575.892	59.3465	524.811
transcript_NQ504_08835	NQ504_08835	.	flagellar hook-basal body protein	CP102284.1:1736121-1736822	702	4769	30667	123.336	741.798	105.498	676.001
transcript_NQ504_08840	NQ504_08840	.	FliA/WhiG family RNA polymerase sigma factor	CP102284.1:1736822-1737532	711	4226	28763	107.904	686.937	92.2979	626.006
transcript_NQ504_08845	NQ504_08845	flhA	flagellar biosynthesis protein FlhA	CP102284.1:1737574-1739649	2076	3975	32151	34.7649	262.984	29.7369	239.657
transcript_NQ504_08850	NQ504_08850	flhB	flagellar biosynthesis protein FlhB	CP102284.1:1739668-1740732	1065	2163	19925	36.8651	317.681	31.5333	289.503
transcript_NQ504_08855	NQ504_08855	.	flagellar biosynthetic protein FliR	CP102284.1:1740757-1741512	756	2735	33580	65.6736	754.259	56.1752	687.357
transcript_NQ504_08860	NQ504_08860	fliQ	flagellar biosynthesis protein FliQ	CP102284.1:1741526-1741786	261	176	2882	12.1867	187.497	10.4241	170.866
transcript_NQ504_08865	NQ504_08865	fliP	flagellar type III secretion system pore protein FliP	CP102284.1:1741802-1742605	804	1218	18892	27.5044	398.997	23.5264	363.606
transcript_NQ504_08870	NQ504_08870	.	flagellar biosynthetic protein FliO	CP102284.1:1742608-1742949	342	953	9946	50.5623	493.816	43.2495	450.015
transcript_NQ504_08875	NQ504_08875	.	flagellar basal body-associated FliL family protein	CP102284.1:1743070-1743603	534	1343	12973	45.6539	412.518	39.0509	375.928
transcript_NQ504_08880	NQ504_08880	.	flagellar FlbD family protein	CP102284.1:1743599-1743853	255	1468	10427	104.505	694.333	89.3903	632.746
transcript_NQ504_08885	NQ504_08885	.	flagellar hook-basal body complex protein	CP102284.1:1743887-1744789	903	2850	19701	57.3005	370.471	49.0131	337.61
transcript_NQ504_08890	NQ504_08890	.	flagellar protein	CP102284.1:1744871-1745221	351	1581	8533	81.7684	412.814	69.9422	376.198
transcript_NQ504_08895	NQ504_08895	.	flagellar basal body rod modification protein	CP102284.1:1745225-1745695	471	2952	16260	113.794	586.214	97.3363	534.217
transcript_NQ504_08900	NQ504_08900	.	flagellar hook-length control protein FliK	CP102284.1:1745713-1747101	1389	6895	40073	90.1309	489.906	77.0952	446.452
transcript_NQ504_08905	NQ504_08905	fliJ	flagellar export protein FliJ	CP102284.1:1747134-1747556	423	4260	18356	182.861	736.868	156.414	671.508
transcript_NQ504_08910	NQ504_08910	fliI	flagellar protein export ATPase FliI	CP102284.1:1747587-1748939	1353	7726	37271	103.672	467.772	88.6776	426.281
transcript_NQ504_08915	NQ504_08915	.	flagellar biosynthesis protein	CP102284.1:1748929-1749684	756	3790	22587	91.0181	507.338	77.8541	462.338
transcript_NQ504_08920	NQ504_08920	fliG	flagellar motor switch protein FliG	CP102284.1:1749671-1750672	1002	3838	24710	69.5481	418.754	59.4894	381.611
transcript_NQ504_08925	NQ504_08925	fliF	flagellar M-ring protein FliF	CP102284.1:1750695-1752305	1611	5566	35975	62.7267	379.192	53.6545	345.558
transcript_NQ504_08930	NQ504_08930	fliE	flagellar hook-basal body complex protein FliE	CP102284.1:1752333-1752644	312	2086	13377	121.392	728.044	103.835	663.467
transcript_NQ504_08935	NQ504_08935	flgC	flagellar basal body rod protein FlgC	CP102284.1:1752663-1753079	417	1147	8478	49.9241	345.224	42.7036	314.603
transcript_NQ504_08940	NQ504_08940	flgB	flagellar basal body rod protein FlgB	CP102284.1:1753095-1753457	363	1695	11020	84.7374	515.497	72.4818	469.773
transcript_NQ504_08945	NQ504_08945	.	hypothetical protein	CP102284.1:1754048-1754241	194	8	13	0.748422	1.10095	0.640177	1.00329
transcript_NQ504_08950	NQ504_08950	.	flagellar motor protein MotB	CP102284.1:1754304-1755104	801	34	6301	0.765056	133.578	0.654406	121.73
transcript_NQ504_08955	NQ504_08955	.	MotA/TolQ/ExbB proton channel family protein	CP102284.1:1755119-1755883	765	32	3299	0.751175	73.2111	0.642532	66.7173
transcript_NQ504_08960	NQ504_08960	.	methyl-accepting chemotaxis protein	CP102284.1:1756352-1758454	2103	181	10732	1.55885	86.653	1.33339	78.967
transcript_NQ504_08965	NQ504_08965	.	LacI family transcriptional regulator	CP102284.1:1758655-1759659	1005	10645	16279	192.312	275.048	164.497	250.651
transcript_NQ504_08970	NQ504_08970	.	hypothetical protein	CP102284.1:1760444-1761004	561	6243	11642	202.046	352.393	172.824	321.136
transcript_NQ504_08975	NQ504_08975	.	C39 family peptidase	CP102284.1:1761781-1762452	672	15660	19798	423.127	500.271	361.93	455.897
transcript_NQ504_08980	NQ504_08980	.	hypothetical protein	CP102284.1:1762636-1763106	471	14399	15815	555.059	570.16	474.781	519.587
transcript_NQ504_08985	NQ504_08985	.	hypothetical protein	CP102284.1:1763164-1763340	177	6586	5084	675.569	487.695	577.861	444.436
transcript_NQ504_08990	NQ504_08990	.	LysM peptidoglycan-binding domain-containing protein	CP102284.1:1763524-1764141	618	6667	11853	195.861	325.682	167.534	296.795
transcript_NQ504_08995	NQ504_08995	.	VTT domain-containing protein	CP102284.1:1764589-1765278	690	1328	1181	34.9382	29.0516	29.8851	26.4747
transcript_NQ504_09000	NQ504_09000	.	hypothetical protein	CP102284.1:1765489-1765635	147	13	22	1.55207	2.52417	1.32759	2.30028
transcript_NQ504_09005	NQ504_09005	gdhA	NADP-specific glutamate dehydrogenase	CP102284.1:1766034-1767365	1332	30762	69013	419.335	879.808	358.686	801.77
transcript_NQ504_09010	NQ504_09010	.	MFS transporter	CP102284.1:1767640-1768833	1194	777	754	11.8107	10.7185	10.1025	9.7678
transcript_NQ504_09015	NQ504_09015	.	YitT family protein	CP102284.1:1768933-1769769	837	2971	4409	64.4338	89.4341	55.1147	81.5013
transcript_NQ504_09020	NQ504_09020	.	carboxymuconolactone decarboxylase family protein	CP102284.1:1770314-1771084	771	1819	3282	42.8319	72.2812	36.6371	65.8699
transcript_NQ504_09025	NQ504_09025	.	MerR family transcriptional regulator	CP102284.1:1771223-1771657	435	1503	1459	62.6972	56.9331	53.6293	51.8831
transcript_NQ504_09030	NQ504_09030	guaB	IMP dehydrogenase	CP102284.1:1772315-1773802	1488	14402	55267	175.74	630.702	150.322	574.759
transcript_NQ504_09035	NQ504_09035	.	tyrosine-protein phosphatase	CP102284.1:1774005-1774787	783	808	671	18.7252	14.5363	16.0169	13.2469
transcript_NQ504_09040	NQ504_09040	.	hemolysin family protein	CP102284.1:1774830-1776155	1326	12647	11859	173.167	151.859	148.122	138.389
transcript_NQ504_09045	NQ504_09045	.	MetQ/NlpA family ABC transporter substrate-binding protein	CP102284.1:1776299-1777117	819	13902	9883	308.21	204.906	263.633	186.731
transcript_NQ504_09050	NQ504_09050	.	ABC transporter permease	CP102284.1:1777146-1777829	684	13833	8923	367.187	221.521	314.081	201.872
transcript_NQ504_09055	NQ504_09055	.	methionine ABC transporter ATP-binding protein	CP102284.1:1777825-1778865	1041	13154	9850	229.432	160.674	196.249	146.422
transcript_NQ504_09060	NQ504_09060	.	putative ABC transporter permease	CP102284.1:1780356-1781147	792	11907	15930	272.964	341.549	233.485	311.254
transcript_NQ504_09065	NQ504_09065	.	hypothetical protein	CP102284.1:1781153-1781623	471	13028	17702	502.21	638.18	429.575	581.574
transcript_NQ504_09070	NQ504_09070	.	C69 family dipeptidase	CP102284.1:1781647-1783062	1416	23638	31220	303.11	374.397	259.271	341.188
transcript_NQ504_09075	NQ504_09075	.	L,D-transpeptidase	CP102284.1:1783217-1783948	732	2705	3207	67.0917	74.3946	57.3882	67.7958
transcript_NQ504_09080	NQ504_09080	.	hypothetical protein	CP102284.1:1784385-1785146	762	6402	5286	152.531	117.775	130.47	107.329
transcript_NQ504_09085	NQ504_09085	.	L,D-transpeptidase	CP102284.1:1785890-1786621	732	18041	19063	447.487	442.212	382.767	402.988
transcript_NQ504_09090	NQ504_09090	.	ATP-binding cassette domain-containing protein	CP102284.1:1786713-1788254	1542	17034	19008	200.571	209.314	171.562	190.748
transcript_NQ504_09095	NQ504_09095	.	AEC family transporter	CP102284.1:1788357-1789301	945	340	1337	6.53282	24.0155	5.58798	21.8853
transcript_NQ504_09100	NQ504_09100	.	hypothetical protein	CP102284.1:1789381-1789518	138	14177	11290	1865.24	1389.15	1595.47	1265.93
transcript_NQ504_09105	NQ504_09105	.	cation-translocating P-type ATPase	CP102284.1:1790820-1793486	2667	57666	35266	392.596	224.537	335.815	204.621
transcript_NQ504_09110	NQ504_09110	.	MurR/RpiR family transcriptional regulator	CP102284.1:1794181-1795002	822	14843	11108	327.86	229.453	280.442	209.101
transcript_NQ504_09115	NQ504_09115	.	Gfo/Idh/MocA family oxidoreductase	CP102284.1:1795015-1795995	981	15851	13861	293.379	239.932	250.947	218.65
transcript_NQ504_09120	NQ504_09120	.	ribose-5-phosphate isomerase A	CP102284.1:1795995-1796639	645	9616	6944	270.696	182.794	231.545	166.581
transcript_NQ504_09125	NQ504_09125	.	class A sortase	CP102284.1:1797514-1798164	651	10140	10440	282.811	272.313	241.908	248.159
transcript_NQ504_09130	NQ504_09130	addA	helicase-exonuclease AddAB subunit AddA	CP102284.1:1798180-1801911	3732	46925	47634	228.305	216.739	195.285	197.514
transcript_NQ504_09135	NQ504_09135	.	PD-(D/E)XK nuclease family protein	CP102284.1:1801916-1805425	3510	32548	29922	168.372	144.756	144.021	131.916
transcript_NQ504_09140	NQ504_09140	.	C1 family peptidase	CP102284.1:1805794-1807107	1314	46277	38546	639.465	498.127	546.979	453.944
transcript_NQ504_09145	NQ504_09145	.	ribose-phosphate pyrophosphokinase	CP102284.1:1808713-1809675	963	16533	12332	311.729	217.449	266.643	198.162
transcript_NQ504_09150	NQ504_09150	.	PLP-dependent aminotransferase family protein	CP102284.1:1809902-1811089	1188	10501	1411	160.491	20.1584	137.279	18.3703
transcript_NQ504_09155	NQ504_09155	brnQ	branched-chain amino acid transport system II carrier protein	CP102284.1:1811642-1813003	1362	13537	9318	180.463	116.166	154.363	105.862
transcript_NQ504_09160	NQ504_09160	.	M20/M25/M40 family metallo-hydrolase	CP102284.1:1813844-1815172	1329	8615	5916	117.7	75.5827	100.677	68.8786
transcript_NQ504_09165	NQ504_09165	.	O-acetylhomoserine aminocarboxypropyltransferase/cysteine synthase	CP102284.1:1815855-1817129	1275	8090	8754	115.198	116.582	98.5367	106.241
transcript_NQ504_09170	NQ504_09170	.	amino acid permease	CP102284.1:1817156-1818535	1380	10624	10039	139.778	123.526	119.562	112.569
transcript_NQ504_09175	NQ504_09175	.	alpha/beta hydrolase	CP102284.1:1818579-1819466	888	5379	6657	109.981	127.285	94.0748	115.995
transcript_NQ504_09180	NQ504_09180	.	aldehyde dehydrogenase family protein	CP102284.1:1820118-1821491	1374	36515	76454	482.539	944.87	412.749	861.061
transcript_NQ504_09185	NQ504_09185	.	hypothetical protein	CP102284.1:1821710-1822303	594	1096	6465	33.4822	184.797	28.6397	168.406
transcript_NQ504_09190	NQ504_09190	.	HAMP domain-containing histidine kinase	CP102284.1:1822683-1824017	1335	13790	21285	187.551	270.735	160.425	246.721
transcript_NQ504_09195	NQ504_09195	.	response regulator transcription factor	CP102284.1:1824004-1824717	714	7645	11352	194.392	269.98	166.277	246.033
transcript_NQ504_09200	NQ504_09200	.	FIVAR domain-containing protein	CP102284.1:1824882-1825418	537	4064	3271	137.411	103.424	117.538	94.2507
transcript_NQ504_09205	NQ504_09205	.	peptide deformylase	CP102284.1:1825574-1825981	408	404	1055	17.9407	43.8984	15.3459	40.0046
transcript_NQ504_09210	NQ504_09210	.	ABC transporter ATP-binding protein	CP102284.1:1826403-1827104	702	26553	10716	686.782	259.197	587.452	236.206
transcript_NQ504_09215	NQ504_09215	.	ABC transporter ATP-binding protein	CP102284.1:1827100-1827879	780	19690	8309	458.34	180.881	392.05	164.837
transcript_NQ504_09220	NQ504_09220	.	branched-chain amino acid ABC transporter permease	CP102284.1:1827879-1828841	963	23670	10189	446.282	179.653	381.736	163.718
transcript_NQ504_09225	NQ504_09225	.	branched-chain amino acid ABC transporter permease	CP102284.1:1828854-1829729	876	22528	10559	466.935	204.676	399.402	186.521
transcript_NQ504_09230	NQ504_09230	.	ABC transporter substrate-binding protein	CP102284.1:1829803-1830987	1185	72225	42839	1106.68	613.879	946.617	559.429
transcript_NQ504_09235	NQ504_09235	.	carbon-nitrogen family hydrolase	CP102284.1:1831472-1832236	765	2282	1984	54.1632	44.0263	46.3296	40.1212
transcript_NQ504_09240	NQ504_09240	.	tyrosine-protein phosphatase	CP102284.1:1832526-1833287	762	6515	8442	155.239	188.123	132.787	171.436
transcript_NQ504_09245	NQ504_09245	.	glycerophosphodiester phosphodiesterase	CP102284.1:1834582-1835277	696	1640	2819	42.7789	68.7591	36.5918	62.6602
transcript_NQ504_09250	NQ504_09250	.	ABC transporter substrate-binding protein	CP102284.1:1835293-1836627	1335	2078	3604	28.2552	45.8308	24.1687	41.7656
transcript_NQ504_09255	NQ504_09255	.	carbohydrate ABC transporter permease	CP102284.1:1836630-1837451	822	86	34	1.88089	0.686784	1.60886	0.625867
transcript_NQ504_09260	NQ504_09260	.	sugar ABC transporter permease	CP102284.1:1837454-1838398	945	70	46	1.34433	0.823039	1.1499	0.750036
transcript_NQ504_09265	NQ504_09265	.	ABC transporter ATP-binding protein	CP102284.1:1838352-1839473	1122	180	59	2.90771	0.885219	2.48717	0.806701
transcript_NQ504_09270	NQ504_09270	.	pyridoxal phosphate-dependent aminotransferase	CP102284.1:1839662-1840843	1182	8159	1677	125.323	24.0882	107.197	21.9516
transcript_NQ504_09275	NQ504_09275	.	ABC transporter permease	CP102284.1:1840877-1841533	657	4139	882	114.38	22.7719	97.8372	20.752
transcript_NQ504_09280	NQ504_09280	.	methionine ABC transporter ATP-binding protein	CP102284.1:1841536-1842549	1014	6990	1798	125.166	30.1005	107.063	27.4306
transcript_NQ504_09285	NQ504_09285	.	MetQ/NlpA family ABC transporter substrate-binding protein	CP102284.1:1842582-1843412	831	4619	1101	100.907	22.4966	86.3124	20.5012
transcript_NQ504_09290	NQ504_09290	.	ABC transporter transmembrane domain-containing protein	CP102284.1:1843733-1844083	351	55	12	2.81904	0.573727	2.41132	0.522838
transcript_NQ504_09295	NQ504_09295	.	bacteriocin immunity protein	CP102284.1:1844706-1844990	285	1537	3062	97.882	182.396	83.7253	166.217
transcript_NQ504_09300	NQ504_09300	.	hypothetical protein	CP102284.1:1845245-1845397	153	7	23	0.75944	2.45188	0.649602	2.2344
transcript_NQ504_09305	NQ504_09305	.	GHKL domain-containing protein	CP102284.1:1845817-1846701	885	122	373	2.48387	7.15508	2.12463	6.52043
transcript_NQ504_09310	NQ504_09310	.	hypothetical protein	CP102284.1:1846707-1846943	237	31	92	2.37492	6.58662	2.03144	6.00239
transcript_NQ504_09315	NQ504_09315	.	hypothetical protein	CP102284.1:1847173-1847328	156	15	58	1.74519	6.27681	1.49278	5.72006
transcript_NQ504_09320	NQ504_09320	.	GHKL domain-containing protein	CP102284.1:1847997-1848635	639	151	556	4.28236	14.7637	3.663	13.4542
transcript_NQ504_09325	NQ504_09325	.	LytTR family DNA-binding domain-containing protein	CP102284.1:1848641-1849399	759	365	1025	8.71396	22.9206	7.45366	20.8876
transcript_NQ504_09330	NQ504_09330	dltD	D-alanyl-lipoteichoic acid biosynthesis protein DltD	CP102284.1:1849495-1850757	1263	138204	82398	1986.88	1107.83	1699.51	1009.57
transcript_NQ504_09335	NQ504_09335	dltC	D-alanine--poly(phosphoribitol) ligase subunit DltC	CP102284.1:1850761-1850988	228	19668	12290	1566.3	915.327	1339.77	834.138
transcript_NQ504_09340	NQ504_09340	dltB	D-alanyl-lipoteichoic acid biosynthesis protein DltB	CP102284.1:1851008-1852201	1194	64905	43691	987.018	621.364	844.266	566.249
transcript_NQ504_09345	NQ504_09345	dltA	D-alanine--poly(phosphoribitol) ligase subunit DltA	CP102284.1:1852204-1853721	1518	81722	54806	977.501	613.077	836.125	558.698
transcript_NQ504_09350	NQ504_09350	.	teichoic acid D-Ala incorporation-associated protein DltX	CP102284.1:1853736-1853882	147	10939	4347	1351.12	502.086	1155.71	457.551
transcript_NQ504_09355	NQ504_09355	.	aldehyde dehydrogenase family protein	CP102284.1:1854044-1855402	1359	466	438	6.22301	5.46727	5.32297	4.98233
transcript_NQ504_09360	NQ504_09360	.	aminotransferase class III-fold pyridoxal phosphate-dependent enzyme	CP102284.1:1855410-1856684	1275	601	557	8.54543	7.41503	7.3095	6.75732
transcript_NQ504_09365	NQ504_09365	.	amino acid ABC transporter ATP-binding protein	CP102284.1:1856722-1857441	720	157	160	3.9506	3.75278	3.37923	3.41991
transcript_NQ504_09370	NQ504_09370	.	amino acid ABC transporter permease	CP102284.1:1857474-1858160	687	84	103	2.20109	2.52291	1.88274	2.29913
transcript_NQ504_09375	NQ504_09375	.	transporter substrate-binding domain-containing protein	CP102284.1:1858196-1859014	819	338	209	7.48981	4.33289	6.40655	3.94857
transcript_NQ504_09380	NQ504_09380	hisC	histidinol-phosphate transaminase	CP102284.1:1859423-1860538	1116	1070	1090	17.4012	16.5809	14.8845	15.1102
transcript_NQ504_09385	NQ504_09385	.	arginine deiminase family protein	CP102284.1:1860582-1861415	834	753	864	16.3842	17.5854	14.0145	16.0256
transcript_NQ504_09390	NQ504_09390	.	M20/M25/M40 family metallo-hydrolase	CP102284.1:1861433-1863034	1602	607	714	6.87508	7.56464	5.88073	6.89366
transcript_NQ504_09395	NQ504_09395	.	dehydrogenase	CP102284.1:1863271-1864248	978	57	28	1.05461	0.485362	0.902085	0.442311
transcript_NQ504_09400	NQ504_09400	.	amino acid permease	CP102284.1:1864388-1865998	1611	10097	11453	113.8	120.72	97.3411	110.012
transcript_NQ504_09405	NQ504_09405	.	hypothetical protein	CP102284.1:1866091-1866219	129	35	14	4.86418	1.72459	4.16067	1.57162
transcript_NQ504_09410	NQ504_09410	.	5-methyltetrahydropteroyltriglutamate--homocysteine S-methyltransferase	CP102284.1:1866342-1867457	1116	24475	8560	398.197	130.243	340.606	118.69
transcript_NQ504_09415	NQ504_09415	.	energy-coupling factor transporter transmembrane protein EcfT	CP102284.1:1867798-1868454	657	2037	4010	56.2962	103.637	48.154	94.4444
transcript_NQ504_09420	NQ504_09420	.	energy-coupling factor ABC transporter ATP-binding protein	CP102284.1:1868454-1869785	1332	3376	6806	46.0075	86.7639	39.3534	79.068
transcript_NQ504_09425	NQ504_09425	.	ECF transporter S component	CP102284.1:1869845-1870411	567	607	1652	19.4378	49.4627	16.6265	45.0754
transcript_NQ504_09430	NQ504_09430	.	amino acid ABC transporter permease	CP102284.1:1870657-1871337	681	10681	61251	284.77	1527.29	243.583	1391.82
transcript_NQ504_09435	NQ504_09435	.	amino acid ABC transporter permease	CP102284.1:1871321-1871977	657	11244	63779	310.74	1648.44	265.798	1502.23
transcript_NQ504_09440	NQ504_09440	.	choloylglycine hydrolase family protein	CP102284.1:1872320-1873258	939	12626	2252	244.134	40.7112	208.825	37.1002
transcript_NQ504_09445	NQ504_09445	.	MFS transporter	CP102284.1:1873520-1874662	1143	1740	2198	27.6371	32.6441	23.6399	29.7486
transcript_NQ504_09450	NQ504_09450	.	2,3-diphosphoglycerate-dependent phosphoglycerate mutase	CP102284.1:1875525-1876208	684	40850	80143	1084.39	1989.61	927.553	1813.13
transcript_NQ504_09455	NQ504_09455	.	PatB family C-S lyase	CP102284.1:1876293-1877483	1191	16095	27000	245.371	384.959	209.883	350.813
transcript_NQ504_09460	NQ504_09460	.	AI-2E family transporter	CP102284.1:1877473-1878537	1065	7536	12642	128.468	201.57	109.887	183.691
transcript_NQ504_09465	NQ504_09465	.	IS256 family transposase	CP102284.1:1879393-1880628	1236	2833	3353	41.6076	46.054	35.5899	41.969
transcript_NQ504_09470	NQ504_09470	.	galactose mutarotase	CP102284.1:1881097-1882131	1035	17624	12041	309.172	197.544	264.456	180.022
transcript_NQ504_09475	NQ504_09475	.	hypothetical protein	CP102284.1:1882416-1882712	297	4397	39581	268.811	2263.01	229.933	2062.28
transcript_NQ504_09480	NQ504_09480	galE	UDP-glucose 4-epimerase GalE	CP102284.1:1882921-1883913	993	8526	6719	155.888	114.888	133.342	104.698
transcript_NQ504_09485	NQ504_09485	.	GntR family transcriptional regulator	CP102284.1:1884117-1884842	726	668	7036	16.7003	164.552	14.285	149.956
transcript_NQ504_09490	NQ504_09490	.	hypothetical protein	CP102284.1:1884917-1885063	147	27	51	3.31268	5.79035	2.83357	5.27675
transcript_NQ504_09495	NQ504_09495	.	IS256 family transposase	CP102284.1:1885390-1886625	1236	970	1263	14.247	17.3472	12.1864	15.8086
transcript_NQ504_09500	NQ504_09500	.	phosphoketolase family protein	CP102284.1:1887769-1890135	2367	134254	136814	1029.86	981.51	880.914	894.45
transcript_NQ504_09505	NQ504_09505	.	histidine phosphatase family protein	CP102284.1:1890235-1890825	591	3401	4485	104.483	128.858	89.3718	117.428
transcript_NQ504_09510	NQ504_09510	.	polysaccharide biosynthesis protein	CP102284.1:1891115-1892740	1626	5068	4242	56.5845	44.3002	48.4006	40.3708
transcript_NQ504_09515	NQ504_09515	.	transposase	CP102284.1:1892943-1893203	261	1672	1139	116.251	74.0499	99.4374	67.4817
transcript_NQ504_09520	NQ504_09520	.	oligopeptide ABC transporter substrate-binding protein	CP102284.1:1893448-1895217	1770	130819	38758	1341.99	371.827	1147.9	338.846
transcript_NQ504_09525	NQ504_09525	.	ABC transporter permease	CP102284.1:1895292-1896224	933	65482	19233	1274.36	350.033	1090.05	318.986
transcript_NQ504_09530	NQ504_09530	.	ABC transporter permease	CP102284.1:1896247-1897203	957	26284	8662	498.689	153.695	426.564	140.062
transcript_NQ504_09535	NQ504_09535	.	ATP-binding cassette domain-containing protein	CP102284.1:1897209-1898162	954	41289	15285	785.849	272.059	672.192	247.927
transcript_NQ504_09540	NQ504_09540	.	ABC transporter ATP-binding protein	CP102284.1:1898162-1899223	1062	30532	14583	522.003	233.174	446.505	212.491
transcript_NQ504_09545	NQ504_09545	.	TetR/AcrR family transcriptional regulator	CP102284.1:1899715-1900323	609	230	1058	6.8315	29.5006	5.84346	26.8839
transcript_NQ504_09550	NQ504_09550	.	2-hydroxyacyl-CoA dehydratase	CP102284.1:1900529-1904773	4245	17736	150642	75.8591	602.6	64.8876	549.15
transcript_NQ504_09555	NQ504_09555	.	hypothetical protein	CP102284.1:1905035-1905232	198	365	281	33.4613	24.055	28.6218	21.9213
transcript_NQ504_09560	NQ504_09560	.	MerR family transcriptional regulator	CP102284.1:1905443-1906171	729	1437	1239	35.7771	28.8557	30.6027	26.2962
transcript_NQ504_09565	NQ504_09565	.	MATE family efflux transporter	CP102284.1:1906236-1907579	1344	181	139	2.43317	1.75231	2.08126	1.59688
transcript_NQ504_09570	NQ504_09570	glmS	glutamine--fructose-6-phosphate transaminase (isomerizing)	CP102284.1:1907735-1909549	1815	26115	29056	261.251	271.842	223.466	247.729
transcript_NQ504_09575	NQ504_09575	nagB	glucosamine-6-phosphate deaminase	CP102284.1:1911104-1911805	702	866	703	22.3917	16.9818	19.1532	15.4756
transcript_NQ504_09580	NQ504_09580	adhE	bifunctional acetaldehyde-CoA/alcohol dehydrogenase	CP102284.1:1912028-1914721	2694	6603	4611	44.4987	29.0621	38.0628	26.4843
transcript_NQ504_09585	NQ504_09585	.	flotillin	CP102284.1:1915047-1915676	630	32	39	0.906728	1.02896	0.775587	0.93769
transcript_NQ504_09590	NQ504_09590	.	hypothetical protein	CP102284.1:1916268-1916744	477	135	85	5.11614	3.01091	4.37619	2.74384
transcript_NQ504_09595	NQ504_09595	celB	PTS cellobiose transporter subunit IIC	CP102284.1:1917138-1918490	1353	1450	785	19.4533	9.84964	16.6398	8.97598
transcript_NQ504_09600	NQ504_09600	.	hypothetical protein	CP102284.1:1918551-1918793	243	22	121	1.63388	8.44804	1.39757	7.69871
transcript_NQ504_09605	NQ504_09605	.	ABC transporter transmembrane domain-containing protein	CP102284.1:1918813-1919772	960	284	1145	5.37031	20.2493	4.5936	18.4532
transcript_NQ504_09610	NQ504_09610	.	cysteine peptidase family C39 domain-containing protein	CP102284.1:1919911-1920273	363	305	1205	15.2466	56.3613	13.0415	51.3621
transcript_NQ504_09615	NQ504_09615	.	LytTR family DNA-binding domain-containing protein	CP102284.1:1920289-1921050	762	767	2865	18.2689	63.8322	15.6267	58.1703
transcript_NQ504_09620	NQ504_09620	.	GHKL domain-containing protein	CP102284.1:1921055-1922302	1248	282	1649	4.09136	22.4279	3.49963	20.4386
transcript_NQ504_09625	NQ504_09625	.	PedC/BrcD family bacteriocin maturation disulfide isomerase	CP102284.1:1922655-1923125	471	237	281	9.10027	10.1005	7.78409	9.20458
transcript_NQ504_09630	NQ504_09630	.	class II bacteriocin	CP102284.1:1923314-1923481	168	1266	1600	136.802	161.649	117.017	147.311
transcript_NQ504_09635	NQ504_09635	.	bacteriocin immunity protein	CP102284.1:1923514-1923864	351	5602	7375	289.753	356.782	247.846	325.136
transcript_NQ504_09640	NQ504_09640	.	PTS transporter subunit EIIC	CP102284.1:1924089-1924968	880	381	537	7.85048	10.3574	6.71506	9.43867
transcript_NQ504_09645	NQ504_09645	.	NAD(P)H-dependent oxidoreductase	CP102284.1:1925029-1925502	474	186	488	7.10329	17.4597	6.07594	15.9111
transcript_NQ504_09650	NQ504_09650	.	glycosyltransferase family 2 protein	CP102284.1:1925606-1926619	1014	6960	8992	124.622	150.573	106.598	137.217
transcript_NQ504_09655	NQ504_09655	.	LysE family transporter	CP102284.1:1926784-1927392	609	3465	3525	103.286	98.2625	88.348	89.5466
transcript_NQ504_09660	NQ504_09660	argF	ornithine carbamoyltransferase	CP102284.1:1929184-1930200	1017	2715	1315	48.4607	21.948	41.4518	20.0012
transcript_NQ504_09665	NQ504_09665	.	acetylornithine transaminase	CP102284.1:1930215-1931360	1146	6940	2854	109.944	42.2828	94.0428	38.5323
transcript_NQ504_09670	NQ504_09670	argB	acetylglutamate kinase	CP102284.1:1931338-1932108	771	2064	1064	48.5891	23.4275	41.5616	21.3495
transcript_NQ504_09675	NQ504_09675	argJ	bifunctional glutamate N-acetyltransferase/amino-acid acetyltransferase ArgJ	CP102284.1:1932129-1933313	1185	3664	1914	56.1327	27.4266	48.0142	24.9939
transcript_NQ504_09680	NQ504_09680	argC	N-acetyl-gamma-glutamyl-phosphate reductase	CP102284.1:1933334-1934368	1035	1191	698	20.8777	11.4441	17.8582	10.429
transcript_NQ504_09685	NQ504_09685	.	DUF441 domain-containing protein	CP102284.1:1934585-1935040	456	1175	1683	46.7657	62.638	40.002	57.0821
transcript_NQ504_09690	NQ504_09690	.	helix-turn-helix domain-containing protein	CP102284.1:1935247-1935585	339	201	675	10.7607	33.786	9.20437	30.7892
transcript_NQ504_09695	NQ504_09695	.	MATE family efflux transporter	CP102284.1:1936654-1937985	1332	3575	6700	48.7321	85.4117	41.684	77.8357
transcript_NQ504_09700	NQ504_09700	.	glycoside-pentoside-hexuronide (GPH):cation symporter	CP102284.1:1938674-1940602	1929	38192	18804	359.492	165.525	307.498	150.843
transcript_NQ504_09705	NQ504_09705	.	DUF4981 domain-containing protein	CP102284.1:1940888-1943908	3021	69545	45921	417.992	258.121	357.538	235.226
transcript_NQ504_09710	NQ504_09710	.	LacI family DNA-binding transcriptional regulator	CP102284.1:1944436-1945437	1002	1302	1812	23.5757	30.6938	20.1659	27.9713
transcript_NQ504_09715	NQ504_09715	.	HAD-IA family hydrolase	CP102284.1:1945748-1946404	657	11083	4746	306.289	122.641	261.99	111.763
transcript_NQ504_09720	NQ504_09720	.	hypothetical protein	CP102284.1:1946454-1947602	1149	3336	1052	52.7107	15.5353	45.0871	14.1573
transcript_NQ504_09725	NQ504_09725	.	haloacid dehalogenase-like hydrolase	CP102284.1:1948049-1948948	900	28519	23860	575.352	450.17	492.139	410.241
transcript_NQ504_09730	NQ504_09730	.	PTS fructose transporter subunit IIA	CP102284.1:1948957-1949052	96	948	958	179.172	169.341	153.258	154.321
transcript_NQ504_09735	NQ504_09735	.	DUF368 domain-containing protein	CP102284.1:1949139-1950005	867	8105	8884	169.731	173.994	145.183	158.561
transcript_NQ504_09740	NQ504_09740	bcp	thioredoxin-dependent thiol peroxidase	CP102284.1:1950557-1951006	450	23264	36453	938.664	1375.56	802.905	1253.55
transcript_NQ504_09745	NQ504_09745	.	WYL domain-containing protein	CP102284.1:1951258-1952256	999	7501	5912	136.327	100.477	116.61	91.5643
transcript_NQ504_09750	NQ504_09750	.	hypothetical protein	CP102284.1:1952341-1952934	594	10929	10892	334.063	311.367	285.747	283.749
transcript_NQ504_09755	NQ504_09755	.	hypothetical protein	CP102284.1:1953010-1953513	504	2318	2572	83.4766	86.6383	71.4034	78.9535
transcript_NQ504_09760	NQ504_09760	.	GNAT family N-acetyltransferase	CP102284.1:1953503-1954519	1017	7402	6797	132.149	113.487	113.036	103.421
transcript_NQ504_09765	NQ504_09765	.	vitamin B12-binding protein	CP102284.1:1954806-1954925	120	0	0	0	0	0	0
transcript_NQ504_09770	NQ504_09770	.	GlsB/YeaQ/YmgE family stress response membrane protein	CP102284.1:1955829-1956080	252	84711	194435	6103.64	13102	5220.87	11939.8
transcript_NQ504_09775	NQ504_09775	.	hypothetical protein	CP102284.1:1956089-1956217	129	52063	112400	7328.1	14795.8	6268.24	13483.4
transcript_NQ504_09780	NQ504_09780	.	AbrB/MazE/SpoVT family DNA-binding domain-containing protein	CP102284.1:1956518-1956766	249	957	3631	69.7561	247.603	59.6672	225.641
transcript_NQ504_09785	NQ504_09785	.	hypothetical protein	CP102284.1:1956811-1956984	174	160	244	16.6268	23.8078	14.222	21.6961
transcript_NQ504_09790	NQ504_09790	.	cysteine hydrolase	CP102284.1:1956998-1957519	522	522	783	18.1324	25.4557	15.5099	23.1977
transcript_NQ504_09795	NQ504_09795	.	putative heavy metal-binding protein	CP102284.1:1957624-1957941	318	2217	2726	126.546	145.544	108.243	132.634
transcript_NQ504_09800	NQ504_09800	.	hypothetical protein	CP102284.1:1958138-1958278	141	100	79	12.7841	9.41054	10.9351	8.57583
transcript_NQ504_09805	NQ504_09805	.	hypothetical protein	CP102284.1:1958411-1959202	792	1087	2069	24.9041	44.3513	21.3022	40.4174
transcript_NQ504_09810	NQ504_09810	guaA	glutamine-hydrolyzing GMP synthase	CP102284.1:1959294-1960829	1536	17602	18571	208.07	205.301	177.976	187.091
transcript_NQ504_09815	NQ504_09815	coaA	type I pantothenate kinase	CP102284.1:1961006-1961923	918	3725	2546	73.6618	47.0874	63.0081	42.9107
transcript_NQ504_09820	NQ504_09820	.	GH36 C-terminal domain-containing protein	CP102284.1:1962637-1962816	180	6	5	0.555416	0.398732	0.475086	0.363364
transcript_NQ504_09825	NQ504_09825	.	DEAD/DEAH box helicase family protein	CP102284.1:1963379-1966075	2697	1693	8156	11.3976	51.3521	9.74915	46.7972
transcript_NQ504_09830	NQ504_09830	.	site-specific DNA-methyltransferase	CP102284.1:1966081-1968041	1961	372	2659	3.4374	23.0223	2.94025	20.9802
transcript_NQ504_09835	NQ504_09835	.	peptide ABC transporter substrate-binding protein	CP102284.1:1968239-1969852	1614	3575	1791	40.2117	18.8353	34.3959	17.1646
transcript_NQ504_09840	NQ504_09840	.	M20/M25/M40 family metallo-hydrolase	CP102284.1:1970330-1971658	1329	7890	3329	107.793	42.5268	92.2026	38.7547
transcript_NQ504_09845	NQ504_09845	.	peptidylprolyl isomerase	CP102284.1:1972114-1972980	867	8202	11681	171.769	228.775	146.926	208.483
transcript_NQ504_09850	NQ504_09850	.	hypothetical protein	CP102284.1:1973013-1973882	870	5350	8074	111.657	157.587	95.5078	143.609
transcript_NQ504_09855	NQ504_09855	.	alpha-galactosidase	CP102284.1:1974214-1976406	2193	2477	1584	20.5079	12.2631	17.5418	11.1754
transcript_NQ504_09860	NQ504_09860	.	glycoside-pentoside-hexuronide (GPH):cation symporter	CP102284.1:1976406-1978337	1932	942	609	8.85057	5.34725	7.57051	4.87296
transcript_NQ504_09865	NQ504_09865	.	AraC family transcriptional regulator	CP102284.1:1978555-1979376	822	864	783	19.0797	16.1577	16.3202	14.7245
transcript_NQ504_09870	NQ504_09870	.	helix-turn-helix domain-containing protein	CP102284.1:1979612-1980073	462	350	545	13.755	20.0053	11.7656	18.2309
transcript_NQ504_09875	NQ504_09875	.	AAA family ATPase	CP102284.1:1981068-1983365	2298	78867	70729	623.156	522.645	533.028	476.287
transcript_NQ504_09880	NQ504_09880	.	transposase	CP102284.1:1983546-1984724	1179	10092	8628	155.413	124.265	132.935	113.243
transcript_NQ504_09885	NQ504_09885	tnpA	IS200/IS605 family transposase	CP102284.1:1984724-1985155	432	4923	3153	206.896	123.917	176.972	112.926
transcript_NQ504_09890	NQ504_09890	.	cation:proton antiporter	CP102284.1:1985302-1987158	1857	3855	3696	37.6847	33.7889	32.2344	30.7918
transcript_NQ504_09895	NQ504_09895	.	histidine phosphatase family protein	CP102284.1:1987206-1987865	660	6679	7246	183.743	186.417	157.168	169.882
transcript_NQ504_09900	NQ504_09900	.	nucleoside 2-deoxyribosyltransferase	CP102284.1:1987949-1988458	510	5342	6804	190.173	226.538	162.668	206.444
transcript_NQ504_09905	NQ504_09905	.	transposase	CP102284.1:1989047-1989664	618	813	1239	23.8709	34.021	20.4184	31.0034
transcript_NQ504_09910	NQ504_09910	.	transposase	CP102284.1:1989803-1990048	246	28	55	2.05624	3.75488	1.75884	3.42182
transcript_NQ504_09915	NQ504_09915	.	ABC transporter permease	CP102284.1:1990519-1991427	909	7003	10132	139.878	189.267	119.647	172.479
transcript_NQ504_09920	NQ504_09920	.	ABC transporter ATP-binding protein	CP102284.1:1991423-1992346	924	8397	11020	164.99	202.513	141.127	184.55
transcript_NQ504_09925	NQ504_09925	.	hypothetical protein	CP102284.1:1992384-1992542	159	3099	1434	353.836	153.049	302.66	139.474
transcript_NQ504_09930	NQ504_09930	.	DUF308 domain-containing protein	CP102284.1:1992645-1993163	519	51839	19061	1813.58	623.648	1551.28	568.33
transcript_NQ504_09935	NQ504_09935	.	cell wall-active antibiotics response protein	CP102284.1:1994084-1994827	744	7361	5929	179.642	135.311	153.661	123.309
transcript_NQ504_09940	NQ504_09940	.	LytTR family transcriptional regulator	CP102284.1:1994827-1995279	453	4710	3377	188.758	126.574	161.458	115.347
transcript_NQ504_09945	NQ504_09945	ugpC	sn-glycerol-3-phosphate ABC transporter ATP-binding protein UgpC	CP102284.1:1995474-1996583	1110	1604	965	26.2314	14.7621	22.4375	13.4527
transcript_NQ504_09950	NQ504_09950	.	helix-turn-helix domain-containing protein	CP102284.1:1996772-1997617	846	422	294	9.04557	5.89857	7.73731	5.37537
transcript_NQ504_09955	NQ504_09955	.	NUDIX hydrolase	CP102284.1:1998158-1998727	570	15065	21673	479.876	645.645	410.471	588.377
transcript_NQ504_09960	NQ504_09960	.	aspartate kinase	CP102284.1:1998779-2000092	1314	16384	23291	226.396	300.983	193.652	274.286
transcript_NQ504_09965	NQ504_09965	.	DUF1129 domain-containing protein	CP102284.1:2000439-2001179	741	37248	25254	912.716	578.721	780.709	527.388
transcript_NQ504_09970	NQ504_09970	ychF	redox-regulated ATPase YchF	CP102284.1:2001336-2002436	1101	29060	22166	479.249	341.859	409.935	311.536
transcript_NQ504_09975	NQ504_09975	.	DUF951 domain-containing protein	CP102284.1:2002464-2002652	189	8659	4585	831.838	411.939	711.529	375.4
transcript_NQ504_09980	NQ504_09980	.	ParB/RepB/Spo0J family partition protein	CP102284.1:2002667-2003545	879	17261	12857	356.545	248.367	304.978	226.337
transcript_NQ504_09985	NQ504_09985	.	AAA family ATPase	CP102284.1:2003529-2004302	774	7107	5903	166.719	129.491	142.606	118.005
transcript_NQ504_09990	NQ504_09990	noc	nucleoid occlusion protein	CP102284.1:2004318-2005160	843	19680	9489	423.875	191.132	362.57	174.179
transcript_NQ504_09995	NQ504_09995	rsmG	16S rRNA (guanine(527)-N(7))-methyltransferase RsmG	CP102284.1:2005182-2005916	735	3183	2499	78.629	57.726	67.2569	52.6058
[truncated: 145 more rows]

## Sheet: Descending order
Transcript_ID	Gene_ID	Gene_Symbol	Description	Transcript_Locus	Transcript_Length	RNA25644WT_Read_Count	RNA25644mot_Read_Count	RNA25644WT_FPKM	RNA25644mot_FPKM	RNA25644WT_TPM	RNA25644mot_TPM
transcript_NQ504_01375	NQ504_01375	.	prepilin peptidase	CP102284.1:292720-293016	297	0	2	0	0.100877	0	0.091929
transcript_NQ504_03140	NQ504_03140	.	hypothetical protein	CP102284.1:630607-630834	228	0	2	0	0.099713	0	0.090868
transcript_NQ504_03145	NQ504_03145	.	hypothetical protein	CP102284.1:630932-631783	852	0	33	0	0.645182	0	0.587954
transcript_NQ504_09765	NQ504_09765	.	vitamin B12-binding protein	CP102284.1:1954806-1954925	120	0	0	0	0	0	0
transcript_NQ504_04665	NQ504_04665	.	methyl-accepting chemotaxis protein	CP102284.1:926304-928466	2163	51	13448	0.425122	105.569	0.363637	96.205
transcript_NQ504_08950	NQ504_08950	.	flagellar motor protein MotB	CP102284.1:1754304-1755104	801	34	6301	0.765056	133.578	0.654406	121.73
transcript_NQ504_02990	NQ504_02990	.	hypothetical protein	CP102284.1:599430-599957	528	14	2413	0.472294	77.5995	0.403986	70.7165
transcript_NQ504_02980	NQ504_02980	.	DUF2800 domain-containing protein	CP102284.1:598608-598864	257	116	19891	8.14608	1314.24	6.96791	1197.66
transcript_NQ504_02985	NQ504_02985	.	hypothetical protein	CP102284.1:598867-599163	297	163	24038	9.9517	1374.34	8.51238	1252.44
transcript_NQ504_10320	NQ504_10320	.	methyl-accepting chemotaxis protein	CP102284.1:2090336-2092321	1986	142	19412	1.29124	165.975	1.10449	151.253
transcript_NQ504_08680	NQ504_08680	.	hypothetical protein	CP102284.1:1706965-1707294	330	55	7221	3.01848	371.573	2.58191	338.614
transcript_NQ504_08685	NQ504_08685	fliD	flagellar filament capping protein FliD	CP102284.1:1707319-1708782	1464	468	51911	5.79388	602.112	4.95591	548.705
transcript_NQ504_10325	NQ504_10325	.	sugar ABC transporter substrate-binding protein	CP102284.1:2092345-2093310	966	144	15045	2.70444	264.454	2.31329	240.997
transcript_NQ504_08695	NQ504_08695	.	glycosyltransferase	CP102284.1:1709417-1711582	2166	215	22383	1.79537	175.473	1.5357	159.909
transcript_NQ504_08955	NQ504_08955	.	MotA/TolQ/ExbB proton channel family protein	CP102284.1:1755119-1755883	765	32	3299	0.751175	73.2111	0.642532	66.7173
transcript_NQ504_08690	NQ504_08690	.	flagellar protein FlaG	CP102284.1:1708794-1709246	453	162	16859	6.49008	631.962	5.55142	575.907
transcript_NQ504_08675	NQ504_08675	fliS	flagellar export chaperone FliS	CP102284.1:1706576-1706947	372	67	6596	3.22896	301.049	2.76196	274.346
transcript_NQ504_05745	NQ504_05745	.	LysM peptidoglycan-binding domain-containing protein	CP102284.1:1137704-1138282	579	335	30963	10.487	908.065	8.97022	827.52
transcript_NQ504_10330	NQ504_10330	.	methyl-accepting chemotaxis protein	CP102284.1:2093472-2095544	2073	65	5202	0.565822	42.6108	0.483987	38.8313
transcript_NQ504_08960	NQ504_08960	.	methyl-accepting chemotaxis protein	CP102284.1:1756352-1758454	2103	181	10732	1.55885	86.653	1.33339	78.967
transcript_NQ504_00535	NQ504_00535	.	helix-turn-helix domain-containing protein	CP102284.1:118276-119781	1506	6	319	0.071958	3.59499	0.061551	3.27612
transcript_NQ504_08760	NQ504_08760	.	flagellar motor switch protein	CP102284.1:1723513-1723869	357	278	13000	14.1075	618.318	12.0671	563.474
transcript_NQ504_08610	NQ504_08610	.	methyl-accepting chemotaxis protein	CP102284.1:1690130-1692199	2070	815	33743	7.14185	276.803	6.10892	252.251
transcript_NQ504_08765	NQ504_08765	flgM	flagellar biosynthesis anti-sigma factor FlgM	CP102284.1:1723875-1724159	285	318	12875	20.2211	767.105	17.2965	699.063
transcript_NQ504_08700	NQ504_08700	.	flagellin	CP102284.1:1711681-1712514	834	839	29590	18.265	602.468	15.6233	549.029
transcript_NQ504_08730	NQ504_08730	.	flagellin	CP102284.1:1717855-1718688	834	923	29828	20.0901	607.306	17.1844	553.438
transcript_NQ504_01635	NQ504_01635	pstA	phosphate ABC transporter permease PstA	CP102284.1:329999-330883	885	5	147	0.094771	2.81992	0.081064	2.5698
transcript_NQ504_08755	NQ504_08755	flgK	flagellar hook-associated protein FlgK	CP102284.1:1721954-1723495	1542	2892	86492	34.051	952.472	29.1262	867.988
transcript_NQ504_08750	NQ504_08750	flgL	flagellar hook-associated protein FlgL	CP102284.1:1721028-1721945	918	1656	44990	32.7352	832.213	28.0007	758.396
transcript_NQ504_01625	NQ504_01625	.	phosphate ABC transporter substrate-binding protein	CP102284.1:328117-329010	894	16	384	0.322275	7.28745	0.275664	6.64106
transcript_NQ504_08820	NQ504_08820	.	methyl-accepting chemotaxis protein	CP102284.1:1732987-1734255	1269	1158	25502	16.5667	341.245	14.1707	310.977
transcript_NQ504_08805	NQ504_08805	.	chemotaxis response regulator protein-glutamate methylesterase	CP102284.1:1730909-1731946	1038	1827	31164	31.9441	509.81	27.324	464.59
transcript_NQ504_10700	NQ504_10700	.	KxYKxGKxW signal peptide domain-containing protein	CP102284.1:2176843-2179692	2850	447	7523	2.84416	44.8211	2.43281	40.8455
transcript_NQ504_08860	NQ504_08860	fliQ	flagellar biosynthesis protein FliQ	CP102284.1:1741526-1741786	261	176	2882	12.1867	187.497	10.4241	170.866
transcript_NQ504_08800	NQ504_08800	.	protein-glutamate O-methyltransferase CheR	CP102284.1:1730133-1730900	768	1591	25782	37.5949	570.039	32.1576	519.477
transcript_NQ504_08865	NQ504_08865	fliP	flagellar type III secretion system pore protein FliP	CP102284.1:1741802-1742605	804	1218	18892	27.5044	398.997	23.5264	363.606
transcript_NQ504_08810	NQ504_08810	.	chemotaxis protein CheD	CP102284.1:1731966-1732457	492	1542	23798	56.8895	821.365	48.6616	748.51
transcript_NQ504_08795	NQ504_08795	.	chemotaxis protein CheA	CP102284.1:1728061-1730103	2043	4296	64863	38.1792	539.12	32.6573	491.301
transcript_NQ504_08495	NQ504_08495	pstA	phosphate ABC transporter permease PstA	CP102284.1:1659260-1660150	891	517	7720	10.524	147.121	9.00187	134.071
transcript_NQ504_08815	NQ504_08815	.	chemotaxis protein CheW	CP102284.1:1732453-1732953	501	2291	32765	83.0041	1110.52	70.9992	1012.02
transcript_NQ504_03640	NQ504_03640	.	flagellin	CP102284.1:730717-731772	1056	207	2844	3.54305	45.7186	3.03062	41.6634
transcript_NQ504_08780	NQ504_08780	.	chemotaxis protein CheW	CP102284.1:1726628-1727050	423	1011	13941	43.3801	559.633	37.106	509.994
transcript_NQ504_08500	NQ504_08500	pstC	phosphate ABC transporter permease subunit PstC	CP102284.1:1660154-1661068	915	461	6152	9.12947	114.157	7.80907	104.031
transcript_NQ504_01645	NQ504_01645	pstB	phosphate ABC transporter ATP-binding protein PstB	CP102284.1:331670-332422	753	16	209	0.377475	4.70716	0.322881	4.28964
transcript_NQ504_08490	NQ504_08490	pstB	phosphate ABC transporter ATP-binding protein PstB	CP102284.1:1658446-1659243	798	438	5687	9.94673	121.016	8.50813	110.282
transcript_NQ504_08505	NQ504_08505	.	phosphate ABC transporter substrate-binding protein PstS family protein	CP102284.1:1661058-1661942	885	385	4989	7.8916	95.7151	6.75024	87.2252
transcript_NQ504_08785	NQ504_08785	.	response regulator	CP102284.1:1727072-1727431	360	716	9007	36.0818	424.836	30.8633	387.153
transcript_NQ504_10550	NQ504_10550	.	phosphate ABC transporter substrate-binding protein	CP102284.1:2146832-2147737	906	67	833	1.33774	15.6016	1.14426	14.2177
transcript_NQ504_08770	NQ504_08770	fliY	flagellar motor switch phosphatase FliY	CP102284.1:1724333-1725559	1227	4154	51452	61.4693	712.061	52.579	648.901
transcript_NQ504_08855	NQ504_08855	.	flagellar biosynthetic protein FliR	CP102284.1:1740757-1741512	756	2735	33580	65.6736	754.259	56.1752	687.357
transcript_NQ504_08485	NQ504_08485	pstB	phosphate ABC transporter ATP-binding protein PstB	CP102284.1:1657682-1658434	753	755	8795	18.1993	198.317	15.5671	180.727
transcript_NQ504_08825	NQ504_08825	.	ATP-binding cassette domain-containing protein	CP102284.1:1734606-1735313	708	787	8914	20.1707	213.787	17.2534	194.824
transcript_NQ504_06395	NQ504_06395	.	GntR family transcriptional regulator	CP102284.1:1266639-1267361	723	2146	24089	53.8923	565.768	46.0978	515.585
transcript_NQ504_01630	NQ504_01630	pstC	phosphate ABC transporter permease subunit PstC	CP102284.1:329094-329999	906	13	135	0.244053	2.52578	0.208755	2.30175
transcript_NQ504_10525	NQ504_10525	.	YolA family protein	CP102284.1:2140316-2140768	453	304	3314	12.1798	124.227	10.4182	113.208
transcript_NQ504_08790	NQ504_08790	.	chemotaxis protein CheC	CP102284.1:1727450-1728046	597	3061	32630	93.0915	928.114	79.6277	845.791
transcript_NQ504_08775	NQ504_08775	fliM	flagellar motor switch protein FliM	CP102284.1:1725559-1726566	1008	6492	69144	116.932	1164.81	100.02	1061.49
transcript_NQ504_09485	NQ504_09485	.	GntR family transcriptional regulator	CP102284.1:1884117-1884842	726	668	7036	16.7003	164.552	14.285	149.956
transcript_NQ504_08670	NQ504_08670	.	glycosyltransferase family 2 protein	CP102284.1:1704844-1706403	1560	572	5988	6.64688	65.1791	5.68554	59.3977
transcript_NQ504_10545	NQ504_10545	.	DUF2207 domain-containing protein	CP102284.1:2144809-2146611	1803	516	5387	5.19032	50.731	4.43964	46.2312
transcript_NQ504_08870	NQ504_08870	.	flagellar biosynthetic protein FliO	CP102284.1:1742608-1742949	342	953	9946	50.5623	493.816	43.2495	450.015
transcript_NQ504_08725	NQ504_08725	.	BCCT family transporter	CP102284.1:1716289-1717794	1506	456	4643	5.48892	52.3506	4.69506	47.7071
transcript_NQ504_08875	NQ504_08875	.	flagellar basal body-associated FliL family protein	CP102284.1:1743070-1743603	534	1343	12973	45.6539	412.518	39.0509	375.928
transcript_NQ504_08720	NQ504_08720	.	sugar phosphate nucleotidyltransferase	CP102284.1:1715564-1716289	726	211	2028	5.27006	47.4269	4.50785	43.2202
transcript_NQ504_07160	NQ504_07160	.	hypothetical protein	CP102284.1:1422327-1422605	279	1225	11587	79.6856	705.221	68.1606	642.669
transcript_NQ504_08850	NQ504_08850	flhB	flagellar biosynthesis protein FlhB	CP102284.1:1739668-1740732	1065	2163	19925	36.8651	317.681	31.5333	289.503
transcript_NQ504_05815	NQ504_05815	.	LCP family protein	CP102284.1:1151131-1152057	927	2424	22084	47.4754	404.527	40.609	368.646
transcript_NQ504_05115	NQ504_05115	.	Rgg/GadR/MutR family transcriptional regulator	CP102284.1:1014585-1015442	858	473	4282	10.0035	84.7465	8.55672	77.2295
transcript_NQ504_09475	NQ504_09475	.	hypothetical protein	CP102284.1:1882416-1882712	297	4397	39581	268.811	2263.01	229.933	2062.28
transcript_NQ504_08830	NQ504_08830	.	flagellar hook-basal body protein	CP102284.1:1735336-1736103	768	2935	26046	69.381	575.892	59.3465	524.811
transcript_NQ504_06050	NQ504_06050	.	DEAD/DEAH box helicase family protein	CP102284.1:1197454-1200849	3396	258	2258	1.37668	11.2891	1.17757	10.2878
transcript_NQ504_08715	NQ504_08715	.	phosphocholine cytidylyltransferase/choline kinase family protein	CP102284.1:1713828-1715564	1737	767	6654	8.00865	65.0429	6.85036	59.2736
transcript_NQ504_09550	NQ504_09550	.	2-hydroxyacyl-CoA dehydratase	CP102284.1:1900529-1904773	4245	17736	150642	75.8591	602.6	64.8876	549.15
transcript_NQ504_01895	NQ504_01895	.	response regulator transcription factor	CP102284.1:389225-389932	708	132	1116	3.37524	26.7612	2.88708	24.3875
transcript_NQ504_01640	NQ504_01640	pstB	phosphate ABC transporter ATP-binding protein PstB	CP102284.1:330896-331657	762	28	230	0.658937	5.10415	0.563635	4.65142
transcript_NQ504_08845	NQ504_08845	flhA	flagellar biosynthesis protein FlhA	CP102284.1:1737574-1739649	2076	3975	32151	34.7649	262.984	29.7369	239.657
transcript_NQ504_05810	NQ504_05810	.	LysR family transcriptional regulator	CP102284.1:1149996-1150952	957	1370	11033	25.9897	195.765	22.2308	178.4
transcript_NQ504_06460	NQ504_06460	.	APC family permease	CP102284.1:1280985-1282430	1446	663	5146	8.31546	60.427	7.1128	55.0671
transcript_NQ504_06145	NQ504_06145	pdxS	pyridoxal 5'-phosphate synthase lyase subunit PdxS	CP102284.1:1219763-1220638	876	4314	32135	89.4072	622.926	76.4762	567.673
transcript_NQ504_00625	NQ504_00625	.	N-acetylmuramoyl-L-alanine amidase	CP102284.1:137947-139044	1098	1382	10217	22.8465	158.001	19.5422	143.986
transcript_NQ504_08935	NQ504_08935	flgC	flagellar basal body rod protein FlgC	CP102284.1:1752663-1753079	417	1147	8478	49.9241	345.224	42.7036	314.603
transcript_NQ504_09830	NQ504_09830	.	site-specific DNA-methyltransferase	CP102284.1:1966081-1968041	1961	372	2659	3.4374	23.0223	2.94025	20.9802
transcript_NQ504_08880	NQ504_08880	.	flagellar FlbD family protein	CP102284.1:1743599-1743853	255	1468	10427	104.505	694.333	89.3903	632.746
transcript_NQ504_08665	NQ504_08665	.	hypothetical protein	CP102284.1:1703345-1704838	1494	1969	13669	23.9232	155.362	20.4632	141.581
transcript_NQ504_08885	NQ504_08885	.	flagellar hook-basal body complex protein	CP102284.1:1743887-1744789	903	2850	19701	57.3005	370.471	49.0131	337.61
transcript_NQ504_08480	NQ504_08480	phoU	phosphate signaling complex protein PhoU	CP102284.1:1656996-1657655	660	916	6319	25.1996	162.574	21.555	148.153
transcript_NQ504_01650	NQ504_01650	phoU	phosphate signaling complex protein PhoU	CP102284.1:332440-333099	660	14	92	0.366016	2.35989	0.313079	2.15057
transcript_NQ504_08840	NQ504_08840	.	FliA/WhiG family RNA polymerase sigma factor	CP102284.1:1736822-1737532	711	4226	28763	107.904	686.937	92.2979	626.006
transcript_NQ504_10475	NQ504_10475	.	MarR family transcriptional regulator	CP102284.1:2125017-2125481	465	438	2940	17.0876	107.362	14.6162	97.8391
transcript_NQ504_08940	NQ504_08940	flgB	flagellar basal body rod protein FlgB	CP102284.1:1753095-1753457	363	1695	11020	84.7374	515.497	72.4818	469.773
transcript_NQ504_08925	NQ504_08925	fliF	flagellar M-ring protein FliF	CP102284.1:1750695-1752305	1611	5566	35975	62.7267	379.192	53.6545	345.558
transcript_NQ504_08920	NQ504_08920	fliG	flagellar motor switch protein FliG	CP102284.1:1749671-1750672	1002	3838	24710	69.5481	418.754	59.4894	381.611
transcript_NQ504_08835	NQ504_08835	.	flagellar hook-basal body protein	CP102284.1:1736121-1736822	702	4769	30667	123.336	741.798	105.498	676.001
transcript_NQ504_08930	NQ504_08930	fliE	flagellar hook-basal body complex protein FliE	CP102284.1:1752333-1752644	312	2086	13377	121.392	728.044	103.835	663.467
transcript_NQ504_05470	NQ504_05470	.	YcxB family protein	CP102284.1:1082499-1083023	525	1504	9535	52.0054	308.4	44.4839	281.045
transcript_NQ504_08705	NQ504_08705	.	glycosyltransferase family 2 protein	CP102284.1:1712704-1713252	549	102	613	3.36285	18.9443	2.87648	17.264
transcript_NQ504_03615	NQ504_03615	.	tyrosine-type recombinase/integrase	CP102284.1:724805-724990	186	64	382	6.23142	34.8453	5.33016	31.7546
transcript_NQ504_08915	NQ504_08915	.	flagellar biosynthesis protein	CP102284.1:1748929-1749684	756	3790	22587	91.0181	507.338	77.8541	462.338
transcript_NQ504_00095	NQ504_00095	.	SEC10/PgrA surface exclusion domain-containing protein	CP102284.1:20896-24054	3159	1922	11367	11.0466	61.1015	9.44889	55.6818
transcript_NQ504_09185	NQ504_09185	.	hypothetical protein	CP102284.1:1821710-1822303	594	1096	6465	33.4822	184.797	28.6397	168.406
transcript_NQ504_09620	NQ504_09620	.	GHKL domain-containing protein	CP102284.1:1921055-1922302	1248	282	1649	4.09136	22.4279	3.49963	20.4386
transcript_NQ504_06470	NQ504_06470	.	hypothetical protein	CP102284.1:1283952-1284689	738	104	603	2.54932	13.8673	2.18061	12.6373
transcript_NQ504_08900	NQ504_08900	.	flagellar hook-length control protein FliK	CP102284.1:1745713-1747101	1389	6895	40073	90.1309	489.906	77.0952	446.452
transcript_NQ504_09430	NQ504_09430	.	amino acid ABC transporter permease	CP102284.1:1870657-1871337	681	10681	61251	284.77	1527.29	243.583	1391.82
transcript_NQ504_09435	NQ504_09435	.	amino acid ABC transporter permease	CP102284.1:1871321-1871977	657	11244	63779	310.74	1648.44	265.798	1502.23
transcript_NQ504_09600	NQ504_09600	.	hypothetical protein	CP102284.1:1918551-1918793	243	22	121	1.63388	8.44804	1.39757	7.69871
transcript_NQ504_08895	NQ504_08895	.	flagellar basal body rod modification protein	CP102284.1:1745225-1745695	471	2952	16260	113.794	586.214	97.3363	534.217
transcript_NQ504_08645	NQ504_08645	.	NTP transferase domain-containing protein	CP102284.1:1698840-1700432	1593	1830	9978	20.8573	106.353	17.8407	96.9192
transcript_NQ504_08890	NQ504_08890	.	flagellar protein	CP102284.1:1744871-1745221	351	1581	8533	81.7684	412.814	69.9422	376.198
transcript_NQ504_00825	NQ504_00825	.	hypothetical protein	CP102284.1:179304-181772	2469	5596	29986	41.1498	206.227	35.1983	187.935
transcript_NQ504_10535	NQ504_10535	.	hypothetical protein	CP102284.1:2142227-2143096	870	1881	10008	39.2504	195.334	33.5736	178.008
transcript_NQ504_08655	NQ504_08655	.	NAD/NADP octopine/nopaline dehydrogenase family protein	CP102284.1:1701607-1702164	558	628	3321	20.4066	101.035	17.4552	92.0729
transcript_NQ504_05550	NQ504_05550	.	methyl-accepting chemotaxis protein	CP102284.1:1094164-1096221	2058	3807	19939	33.58	164.514	28.7233	149.922
transcript_NQ504_04480	NQ504_04480	.	hypothetical protein	CP102284.1:886496-887797	1302	1901	9751	26.5049	127.163	22.6715	115.884
transcript_NQ504_01910	NQ504_01910	.	gamma-glutamyl-gamma-aminobutyrate hydrolase family protein	CP102284.1:393057-393803	747	141	704	3.42189	16.0018	2.92698	14.5824
transcript_NQ504_06540	NQ504_06540	.	recombinase family protein	CP102284.1:1296622-1298409	1788	29	140	0.28974	1.3271	0.247835	1.20939
transcript_NQ504_08660	NQ504_08660	.	hypothetical protein	CP102284.1:1702233-1702625	393	771	3742	35.6132	161.658	30.4625	147.319
transcript_NQ504_02040	NQ504_02040	.	methyl-accepting chemotaxis protein	CP102284.1:418226-419200	975	361	1750	6.71294	30.4712	5.74204	27.7684
transcript_NQ504_08910	NQ504_08910	fliI	flagellar protein export ATPase FliI	CP102284.1:1747587-1748939	1353	7726	37271	103.672	467.772	88.6776	426.281
transcript_NQ504_09825	NQ504_09825	.	DEAD/DEAH box helicase family protein	CP102284.1:1963379-1966075	2697	1693	8156	11.3976	51.3521	9.74915	46.7972
transcript_NQ504_03930	NQ504_03930	.	LysM peptidoglycan-binding domain-containing protein	CP102284.1:790361-790540	180	571	2677	57.5564	252.533	49.232	230.134
transcript_NQ504_06595	NQ504_06595	.	HsdR family type I site-specific deoxyribonuclease	CP102284.1:1306941-1310126	3186	1839	8619	10.4788	45.9364	8.96327	41.8618
transcript_NQ504_06055	NQ504_06055	.	Eco57I restriction-modification methylase domain-containing protein	CP102284.1:1200852-1201886	1035	227	1058	3.9665	17.3575	3.39283	15.8179
transcript_NQ504_09545	NQ504_09545	.	TetR/AcrR family transcriptional regulator	CP102284.1:1899715-1900323	609	230	1058	6.8315	29.5006	5.84346	26.8839
transcript_NQ504_06035	NQ504_06035	.	Lrp/AsnC family transcriptional regulator	CP102284.1:1194955-1195410	456	162	741	6.42397	27.5575	5.49487	25.1132
transcript_NQ504_08650	NQ504_08650	.	histidinol-phosphate aminotransferase family protein	CP102284.1:1700458-1701513	1056	1851	8454	31.8219	135.944	27.2195	123.886
transcript_NQ504_07975	NQ504_07975	.	hypothetical protein	CP102284.1:1577835-1578407	573	1004	4520	31.807	133.944	27.2067	122.063
transcript_NQ504_03265	NQ504_03265	.	DEAD/DEAH box helicase	CP102284.1:657658-660612	2955	3184	14258	19.5635	81.9293	16.734	74.6622
transcript_NQ504_08710	NQ504_08710	.	tetratricopeptide repeat protein	CP102284.1:1713252-1713746	495	120	535	4.39514	18.3261	3.75947	16.7005
transcript_NQ504_06060	NQ504_06060	.	restriction endonuclease subunit M	CP102284.1:1201892-1202872	981	131	579	2.40714	10.0212	2.059	9.13236
transcript_NQ504_02035	NQ504_02035	.	FIST domain containing protein	CP102284.1:417178-418203	1026	449	1971	7.93182	32.6101	6.78464	29.7176
transcript_NQ504_06150	NQ504_06150	pdxT	pyridoxal 5'-phosphate synthase glutaminase subunit PdxT	CP102284.1:1220646-1221215	570	7740	33904	246.556	1010.04	210.897	920.449
transcript_NQ504_08905	NQ504_08905	fliJ	flagellar export protein FliJ	CP102284.1:1747134-1747556	423	4260	18356	182.861	736.868	156.414	671.508
transcript_NQ504_01945	NQ504_01945	.	asparaginase	CP102284.1:399983-400960	978	536	2244	9.93993	38.9551	8.50231	35.4998
transcript_NQ504_10530	NQ504_10530	.	transposase	CP102284.1:2140844-2142025	1182	1672	7005	25.6815	100.634	21.9672	91.7077
transcript_NQ504_05475	NQ504_05475	.	antirestriction protein ArdA	CP102284.1:1083110-1083598	489	26	106	0.937614	3.6691	0.802007	3.34366
transcript_NQ504_06580	NQ504_06580	.	site-specific integrase	CP102284.1:1303446-1304360	915	801	3329	15.8847	61.7753	13.5873	56.2958
transcript_NQ504_10485	NQ504_10485	.	M13 family peptidase	CP102284.1:2126468-2128381	1914	29601	123074	280.808	1091.91	240.195	995.054
transcript_NQ504_06590	NQ504_06590	.	type I restriction-modification system subunit M	CP102284.1:1305255-1306922	1668	1328	5499	14.4559	55.9754	12.3651	51.0104
transcript_NQ504_03590	NQ504_03590	.	MFS transporter	CP102284.1:720629-721534	906	868	3587	17.3891	67.2254	14.8741	61.2626
transcript_NQ504_01575	NQ504_01575	.	hypothetical protein	CP102284.1:318765-319913	1149	4232	17409	66.8618	257.281	57.1916	234.461
transcript_NQ504_08605	NQ504_08605	.	glutaredoxin family protein	CP102284.1:1688728-1688955	228	1012	4085	80.5842	304.214	68.9293	277.23
transcript_NQ504_09605	NQ504_09605	.	ABC transporter transmembrane domain-containing protein	CP102284.1:1918813-1919772	960	284	1145	5.37031	20.2493	4.5936	18.4532
transcript_NQ504_08640	NQ504_08640	.	2-C-methyl-D-erythritol 4-phosphate cytidylyltransferase	CP102284.1:1698064-1698822	759	1346	5340	32.1998	119.451	27.5427	108.856
transcript_NQ504_06575	NQ504_06575	.	restriction endonuclease subunit S	CP102284.1:1302170-1303369	1200	1218	4828	18.4197	68.3195	15.7557	62.2596
transcript_NQ504_09610	NQ504_09610	.	cysteine peptidase family C39 domain-containing protein	CP102284.1:1919911-1920273	363	305	1205	15.2466	56.3613	13.0415	51.3621
transcript_NQ504_04500	NQ504_04500	.	IS200/IS605 family transposase	CP102284.1:891243-891341	99	126	494	23.0281	84.6635	19.6976	77.1539
transcript_NQ504_09095	NQ504_09095	.	AEC family transporter	CP102284.1:1788357-1789301	945	340	1337	6.53282	24.0155	5.58798	21.8853
transcript_NQ504_00120	NQ504_00120	cysK	cysteine synthase A	CP102284.1:30187-31110	924	66294	260056	1302.72	4779.22	1114.31	4355.31
transcript_NQ504_01210	NQ504_01210	.	MFS transporter	CP102284.1:259568-260752	1185	1798	6959	27.544	99.7124	23.5603	90.868
transcript_NQ504_08600	NQ504_08600	nrdI	class Ib ribonucleoside-diphosphate reductase assembly flavoprotein NrdI	CP102284.1:1688348-1688728	381	1892	7291	90.1577	324.926	77.1182	296.105
transcript_NQ504_09315	NQ504_09315	.	hypothetical protein	CP102284.1:1847173-1847328	156	15	58	1.74519	6.27681	1.49278	5.72006
transcript_NQ504_09030	NQ504_09030	guaB	IMP dehydrogenase	CP102284.1:1772315-1773802	1488	14402	55267	175.74	630.702	150.322	574.759
transcript_NQ504_00525	NQ504_00525	.	NAD(P)-dependent oxidoreductase	CP102284.1:115342-116334	993	7225	27620	132.111	472.318	113.004	430.424
transcript_NQ504_10585	NQ504_10585	.	alpha/beta hydrolase	CP102284.1:2152179-2153000	822	1949	7419	43.052	153.245	36.8254	139.652
transcript_NQ504_09780	NQ504_09780	.	AbrB/MazE/SpoVT family DNA-binding domain-containing protein	CP102284.1:1956518-1956766	249	957	3631	69.7561	247.603	59.6672	225.641
transcript_NQ504_00080	NQ504_00080	pcp	pyroglutamyl-peptidase I	CP102284.1:18262-18870	609	256	959	7.62052	26.7363	6.51836	24.3648
transcript_NQ504_09615	NQ504_09615	.	LytTR family DNA-binding domain-containing protein	CP102284.1:1920289-1921050	762	767	2865	18.2689	63.8322	15.6267	58.1703
transcript_NQ504_09320	NQ504_09320	.	GHKL domain-containing protein	CP102284.1:1847997-1848635	639	151	556	4.28236	14.7637	3.663	13.4542
transcript_NQ504_08630	NQ504_08630	.	hypothetical protein	CP102284.1:1695623-1697089	1467	1873	6798	23.1709	78.6821	19.8197	71.703
transcript_NQ504_03935	NQ504_03935	.	YihY/virulence factor BrkB family protein	CP102284.1:790592-791497	906	2387	8647	47.8297	162.06	40.9121	147.685
transcript_NQ504_10625	NQ504_10625	.	DUF2207 domain-containing protein	CP102284.1:2161619-2163409	1791	6764	23961	68.5721	227.177	58.6545	207.027
transcript_NQ504_06685	NQ504_06685	.	helix-turn-helix domain-containing protein	CP102284.1:1326524-1327564	1041	1255	4437	21.8813	72.3706	18.7166	65.9514
transcript_NQ504_10580	NQ504_10580	.	glucose-inhibited division protein A	CP102284.1:2151971-2152156	186	537	1872	52.3292	170.893	44.7608	155.735
transcript_NQ504_08635	NQ504_08635	.	LicD family protein	CP102284.1:1697213-1698079	867	1267	4421	26.5165	86.5701	22.6814	78.8914
transcript_NQ504_10695	NQ504_10695	.	ECF transporter S component	CP102284.1:2175276-2175869	594	2214	7714	67.6766	220.506	57.8885	200.947
transcript_NQ504_04475	NQ504_04475	.	helix-turn-helix domain-containing protein	CP102284.1:885432-886268	837	3107	10769	67.3853	218.479	57.6394	199.1
transcript_NQ504_09300	NQ504_09300	.	hypothetical protein	CP102284.1:1845245-1845397	153	7	23	0.75944	2.45188	0.649602	2.2344
transcript_NQ504_04535	NQ504_04535	.	ROK family protein	CP102284.1:896414-897343	930	1961	6700	38.272	122.326	32.7367	111.475
transcript_NQ504_08620	NQ504_08620	.	adenylyltransferase/cytidyltransferase family protein	CP102284.1:1693435-1694754	1320	2291	7719	31.5081	99.2975	26.9511	90.4899
transcript_NQ504_00250	NQ504_00250	.	transposase	CP102284.1:56708-56851	144	76	256	9.568	30.1157	8.18418	27.4445
transcript_NQ504_09690	NQ504_09690	.	helix-turn-helix domain-containing protein	CP102284.1:1935247-1935585	339	201	675	10.7607	33.786	9.20437	30.7892
transcript_NQ504_08625	NQ504_08625	.	LicD family protein	CP102284.1:1694781-1695623	843	1733	5812	37.3252	117.071	31.9269	106.687
transcript_NQ504_04545	NQ504_04545	.	amino acid permease	CP102284.1:897747-899123	1377	171	560	2.24225	6.90083	1.91796	6.28873
transcript_NQ504_03610	NQ504_03610	.	ATP-binding protein	CP102284.1:724078-724392	315	298	966	17.1617	52.0422	14.6796	47.4261
transcript_NQ504_05495	NQ504_05495	.	entericidin EcnA/B family protein	CP102284.1:1086584-1087066	483	790	2540	29.6979	89.2809	25.4027	81.3617
transcript_NQ504_05585	NQ504_05585	.	ABC transporter permease	CP102284.1:1102295-1104877	2583	2579	8272	18.1289	54.3748	15.5069	49.5518
transcript_NQ504_04510	NQ504_04510	.	hypothetical protein	CP102284.1:891673-892164	492	853	2716	31.478	93.7139	26.9254	85.4015
transcript_NQ504_00520	NQ504_00520	.	2-C-methyl-D-erythritol 4-phosphate cytidylyltransferase	CP102284.1:114566-115288	723	6166	19624	154.838	460.883	132.444	420.003
transcript_NQ504_08595	NQ504_08595	nrdE	class 1b ribonucleoside-diphosphate reductase subunit alpha	CP102284.1:1686220-1688370	2151	12048	38159	101.696	301.242	86.9878	274.522
transcript_NQ504_05530	NQ504_05530	.	YitT family protein	CP102284.1:1091599-1092438	840	3753	11720	81.1091	236.924	69.3783	215.909
transcript_NQ504_00500	NQ504_00500	.	LicD family protein	CP102284.1:110272-111156	885	4980	15521	102.155	297.802	87.3805	271.387
transcript_NQ504_08020	NQ504_08020	.	NAD(P)H-hydrate dehydratase	CP102284.1:1582864-1583706	843	988	3068	21.2631	61.799	18.1878	56.3175
transcript_NQ504_09305	NQ504_09305	.	GHKL domain-containing protein	CP102284.1:1845817-1846701	885	122	373	2.48387	7.15508	2.12463	6.52043
transcript_NQ504_03260	NQ504_03260	.	(deoxy)nucleoside triphosphate pyrophosphohydrolase	CP102284.1:657246-657662	417	325	989	14.1424	40.2441	12.097	36.6744
transcript_NQ504_04540	NQ504_04540	.	hypothetical protein	CP102284.1:897445-897588	144	36	107	4.44855	12.5891	3.80515	11.4724
transcript_NQ504_04945	NQ504_04945	.	hypothetical protein	CP102284.1:978506-978784	279	179	539	11.6211	32.7964	9.94032	29.8874
transcript_NQ504_09310	NQ504_09310	.	hypothetical protein	CP102284.1:1846707-1846943	237	31	92	2.37492	6.58662	2.03144	6.00239
transcript_NQ504_10480	NQ504_10480	.	protein jag	CP102284.1:2125520-2126227	708	5761	17003	147.734	407.807	126.367	371.635
transcript_NQ504_00255	NQ504_00255	.	YitT family protein	CP102284.1:56887-57744	858	573	1682	12.1225	33.286	10.3692	30.3335
transcript_NQ504_00245	NQ504_00245	.	transposase	CP102284.1:56619-56753	135	63	184	8.44743	23.0737	7.22567	21.0271
transcript_NQ504_00405	NQ504_00405	.	Lrp/AsnC family transcriptional regulator	CP102284.1:89896-90336	441	25	72	1.0163	2.76882	0.869315	2.52323
transcript_NQ504_04515	NQ504_04515	.	deoxynucleoside kinase	CP102284.1:892375-893100	726	262	756	6.53749	17.6748	5.59197	16.107
transcript_NQ504_05125	NQ504_05125	.	hypothetical protein	CP102284.1:1016373-1016810	438	1149	3310	47.6137	128.325	40.7273	116.942
transcript_NQ504_05490	NQ504_05490	.	M15 family metallopeptidase	CP102284.1:1085378-1085674	297	374	1065	22.8616	60.8716	19.5551	55.4723
transcript_NQ504_10690	NQ504_10690	.	energy-coupling factor transporter transmembrane protein EcfT	CP102284.1:2174489-2175268	780	3951	11232	91.9715	244.525	78.6696	222.836
transcript_NQ504_10435	NQ504_10435	.	hypothetical protein	CP102284.1:2119733-2119912	180	19	53	1.85867	4.93545	1.58985	4.49768
transcript_NQ504_04505	NQ504_04505	.	transposase	CP102284.1:891356-891469	114	84	237	13.2846	35.2197	11.3633	32.0958
transcript_NQ504_09325	NQ504_09325	.	LytTR family DNA-binding domain-containing protein	CP102284.1:1848641-1849399	759	365	1025	8.71396	22.9206	7.45366	20.8876
transcript_NQ504_02815	NQ504_02815	.	ATP-binding cassette domain-containing protein	CP102284.1:563159-565141	1983	5877	16421	53.8057	140.615	46.0238	128.143
transcript_NQ504_04905	NQ504_04905	.	SPJ_0845 family protein	CP102284.1:969834-969974	141	58	159	7.41078	19.0312	6.33896	17.3432
transcript_NQ504_00630	NQ504_00630	.	acyltransferase	CP102284.1:139460-140575	1116	519	1422	8.44025	21.6334	7.21954	19.7145
transcript_NQ504_09425	NQ504_09425	.	ECF transporter S component	CP102284.1:1869845-1870411	567	607	1652	19.4378	49.4627	16.6265	45.0754
transcript_NQ504_00495	NQ504_00495	.	acyltransferase	CP102284.1:109602-110129	528	4192	11379	144.125	365.933	123.28	333.475
transcript_NQ504_00115	NQ504_00115	.	homoserine O-succinyltransferase	CP102284.1:29336-30169	834	137430	370981	2992.03	7553.5	2559.29	6883.51
transcript_NQ504_06610	NQ504_06610	.	potassium channel family protein	CP102284.1:1311740-1312495	756	1988	5307	47.7345	119.202	40.8307	108.629
transcript_NQ504_00505	NQ504_00505	.	glycosyltransferase	CP102284.1:111273-112319	1047	10396	27733	180.277	449.789	154.204	409.893
transcript_NQ504_02940	NQ504_02940	.	MFS transporter	CP102284.1:591937-593091	1155	773	2044	12.1498	30.048	10.3925	27.3827
transcript_NQ504_09645	NQ504_09645	.	NAD(P)H-dependent oxidoreductase	CP102284.1:1925029-1925502	474	186	488	7.10329	17.4597	6.07594	15.9111
transcript_NQ504_09205	NQ504_09205	.	peptide deformylase	CP102284.1:1825574-1825981	408	404	1055	17.9407	43.8984	15.3459	40.0046
transcript_NQ504_05120	NQ504_05120	.	GNAT family N-acetyltransferase	CP102284.1:1015729-1016307	579	1161	3009	36.3897	88.2354	31.1267	80.4089
transcript_NQ504_05130	NQ504_05130	.	hypothetical protein	CP102284.1:1017050-1017247	198	16	40	1.41887	3.42008	1.21366	3.11672
transcript_NQ504_01815	NQ504_01815	.	L-lactate dehydrogenase	CP102284.1:369664-370632	969	117324	301689	2198.43	5286.87	1880.47	4817.93
transcript_NQ504_08615	NQ504_08615	.	hypothetical protein	CP102284.1:1692952-1693422	471	22781	58374	878.197	2104.55	751.183	1917.87
transcript_NQ504_01950	NQ504_01950	.	peptide MFS transporter	CP102284.1:401435-402901	1467	15734	40249	194.742	465.892	166.576	424.568
transcript_NQ504_03270	NQ504_03270	.	YccF domain-containing protein	CP102284.1:660805-661161	357	3550	9027	180.52	429.37	154.411	391.285
transcript_NQ504_06510	NQ504_06510	dtd	D-aminoacyl-tRNA deacylase	CP102284.1:1290874-1291317	444	6127	15578	250.561	595.78	214.323	542.934
transcript_NQ504_05145	NQ504_05145	.	endo alpha-1,4 polygalactosaminidase	CP102284.1:1018998-1019807	810	14644	37219	328.263	780.266	280.786	711.057
transcript_NQ504_02675	NQ504_02675	.	biotin--[acetyl-CoA-carboxylase] ligase	CP102284.1:534196-535161	966	5437	13795	102.194	242.483	87.4133	220.975
transcript_NQ504_00390	NQ504_00390	.	PFL family protein	CP102284.1:85960-87300	1341	5056	12713	68.456	160.98	58.5552	146.702
transcript_NQ504_00105	NQ504_00105	pepF	oligoendopeptidase F	CP102284.1:26362-28152	1791	66686	167131	676.066	1584.62	578.287	1444.06
transcript_NQ504_07680	NQ504_07680	.	acylphosphatase	CP102284.1:1528136-1528504	369	1629	4065	80.1261	187.063	68.5375	170.471
transcript_NQ504_10680	NQ504_10680	.	energy-coupling factor ABC transporter ATP-binding protein	CP102284.1:2172923-2173684	762	6622	16515	157.778	368.03	134.959	335.386
transcript_NQ504_03045	NQ504_03045	.	NAD(P)-dependent oxidoreductase	CP102284.1:610386-611246	861	2790	6896	58.822	135.993	50.3145	123.93
transcript_NQ504_04240	NQ504_04240	.	TIGR01440 family protein	CP102284.1:840406-840966	561	994	2429	32.1715	73.5077	27.5185	66.9876
transcript_NQ504_00570	NQ504_00570	rfbB	dTDP-glucose 4,6-dehydratase	CP102284.1:124763-125779	1017	5015	12240	89.5212	204.358	76.5737	186.232
transcript_NQ504_00480	NQ504_00480	.	O-antigen ligase family protein	CP102284.1:105795-107018	1224	8531	20788	126.551	288.388	108.248	262.808
transcript_NQ504_00470	NQ504_00470	.	DegT/DnrJ/EryC1/StrS family aminotransferase	CP102284.1:103736-104947	1212	8455	20506	126.663	287.303	108.343	261.819
transcript_NQ504_06600	NQ504_06600	.	nucleoside hydrolase	CP102284.1:1310401-1311357	957	3033	7338	57.5348	130.191	49.2135	118.643
transcript_NQ504_04470	NQ504_04470	.	PucR family transcriptional regulator ligand-binding domain-containing protein	CP102284.1:884682-885410	729	6990	16880	174.083	393.194	148.905	358.318
transcript_NQ504_00465	NQ504_00465	.	polysaccharide biosynthesis protein	CP102284.1:101715-103694	1980	16254	39152	149.049	335.772	127.492	305.989
transcript_NQ504_00490	NQ504_00490	.	acyltransferase	CP102284.1:108508-109533	1026	3472	8363	61.4397	138.4	52.5536	126.124
transcript_NQ504_00515	NQ504_00515	.	GDP-mannose 4,6-dehydratase	CP102284.1:113397-114464	1068	10888	26223	185.11	416.934	158.337	379.952
transcript_NQ504_05805	NQ504_05805	.	manganese-dependent inorganic pyrophosphatase	CP102284.1:1149000-1149923	924	23310	56083	458.057	1030.67	391.808	939.248
transcript_NQ504_04245	NQ504_04245	nrdD	anaerobic ribonucleoside-triphosphate reductase	CP102284.1:841306-843468	2163	15405	36935	129.315	289.963	110.612	264.243
transcript_NQ504_00445	NQ504_00445	.	hypothetical protein	CP102284.1:98017-98913	897	2481	5945	50.2099	112.535	42.9481	102.553
transcript_NQ504_03575	NQ504_03575	.	DUF3800 domain-containing protein	CP102284.1:717861-719363	1503	5489	13146	66.306	148.517	56.7161	135.344
transcript_NQ504_04590	NQ504_04590	purD	phosphoribosylamine--glycine ligase	CP102284.1:908166-909428	1263	7810	18697	112.267	251.376	96.0301	229.08
transcript_NQ504_06690	NQ504_06690	.	Nramp family divalent metal transporter	CP102284.1:1327790-1329364	1575	6895	16483	79.483	177.705	67.9874	161.943
transcript_NQ504_00485	NQ504_00485	.	polysaccharide biosynthesis C-terminal domain-containing protein	CP102284.1:107008-108498	1491	6229	14853	75.8538	169.156	64.883	154.152
transcript_NQ504_10685	NQ504_10685	.	energy-coupling factor ABC transporter ATP-binding protein	CP102284.1:2173674-2174507	834	11120	26370	242.093	536.916	207.079	489.291
transcript_NQ504_07870	NQ504_07870	fabZ	3-hydroxyacyl-ACP dehydratase FabZ	CP102284.1:1558186-1558629	444	12211	28887	499.346	1104.78	427.125	1006.79
transcript_NQ504_05180	NQ504_05180	.	Abi family protein	CP102284.1:1029914-1030777	864	755	1772	15.8614	34.818	13.5673	31.7297
transcript_NQ504_01610	NQ504_01610	.	MFS transporter	CP102284.1:324606-325778	1173	870	2037	13.4557	29.4757	11.5096	26.8612
transcript_NQ504_00645	NQ504_00645	thrC	threonine synthase	CP102284.1:143313-144797	1485	4433	10383	54.203	118.719	46.3636	108.189
transcript_NQ504_00555	NQ504_00555	.	YfbU family protein	CP102284.1:122475-123212	738	55	129	1.35035	2.95732	1.15505	2.69501
transcript_NQ504_05485	NQ504_05485	.	aldo/keto reductase	CP102284.1:1084442-1085359	918	5799	13538	114.693	250.418	98.1049	228.206
transcript_NQ504_03070	NQ504_03070	.	alpha/beta hydrolase	CP102284.1:616240-617118	879	366	853	7.55494	16.4669	6.46227	15.0063
transcript_NQ504_05660	NQ504_05660	nadC	carboxylating nicotinate-nucleotide diphosphorylase	CP102284.1:1119319-1120164	846	281	654	6.01567	13.1077	5.14562	11.9451
transcript_NQ504_01220	NQ504_01220	.	threonine/serine exporter family protein	CP102284.1:261513-261968	456	975	2269	38.8128	84.4643	33.1993	76.9723
transcript_NQ504_01425	NQ504_01425	.	cysteine hydrolase	CP102284.1:303485-304027	543	2482	5754	82.9658	179.941	70.9664	163.98
transcript_NQ504_00830	NQ504_00830	.	aminopeptidase	CP102284.1:181982-183199	1218	3062	7097	45.6405	98.9337	39.0395	90.1583
transcript_NQ504_02665	NQ504_02665	.	ATP-binding cassette domain-containing protein	CP102284.1:530689-532314	1626	6327	14612	70.6521	152.59	60.4337	139.056
transcript_NQ504_02935	NQ504_02935	.	cupin	CP102284.1:591107-591268	162	241	555	26.9502	58.1654	23.0524	53.0062
transcript_NQ504_08030	NQ504_08030	.	amino acid permease	CP102284.1:1584500-1585849	1350	4266	9799	57.3695	123.251	49.0721	112.318
transcript_NQ504_09770	NQ504_09770	.	GlsB/YeaQ/YmgE family stress response membrane protein	CP102284.1:1955829-1956080	252	84711	194435	6103.64	13102	5220.87	11939.8
transcript_NQ504_06605	NQ504_06605	.	hypothetical protein	CP102284.1:1311379-1311726	348	1564	3568	81.5899	174.08	69.7896	158.639
transcript_NQ504_10395	NQ504_10395	.	BMP family protein	CP102284.1:2107697-2108713	1017	14978	34088	267.411	569.161	228.735	518.676
transcript_NQ504_01215	NQ504_01215	.	threonine/serine exporter family protein	CP102284.1:260752-261501	750	3498	7848	84.6635	177.671	72.4186	161.912
transcript_NQ504_09005	NQ504_09005	gdhA	NADP-specific glutamate dehydrogenase	CP102284.1:1766034-1767365	1332	30762	69013	419.335	879.808	358.686	801.77
transcript_NQ504_00140	NQ504_00140	.	adenylosuccinate synthase	CP102284.1:34040-35335	1296	12564	28070	176.019	367.78	150.561	335.158
transcript_NQ504_04225	NQ504_04225	.	FeoB-associated Cys-rich membrane protein	CP102284.1:836808-836963	156	178	392	20.6511	42.5794	17.6643	38.8026
transcript_NQ504_06680	NQ504_06680	.	RecQ family ATP-dependent DNA helicase	CP102284.1:1325095-1326537	1443	4977	10969	62.6162	129.07	53.56	117.622
transcript_NQ504_07320	NQ504_07320	.	DUF4044 domain-containing protein	CP102284.1:1456377-1456493	117	39	85	5.93112	12.2244	5.0733	11.1401
transcript_NQ504_03760	NQ504_03760	eno	phosphopyruvate hydratase	CP102284.1:757519-758841	1323	126713	278047	1739.06	3568.79	1487.54	3252.24
transcript_NQ504_07930	NQ504_07930	.	transposase	CP102284.1:1570364-1570552	189	14	30	1.30978	2.68267	1.12034	2.44472
transcript_NQ504_07560	NQ504_07560	.	F0F1 ATP synthase subunit epsilon	CP102284.1:1506123-1506539	417	8603	18696	374.58	761.329	320.405	693.8
transcript_NQ504_00475	NQ504_00475	.	sugar transferase	CP102284.1:104977-105657	681	5167	11218	137.746	279.721	117.824	254.909
transcript_NQ504_05140	NQ504_05140	.	nitroreductase	CP102284.1:1018294-1018938	645	22324	48245	628.423	1270.15	537.534	1157.48
transcript_NQ504_04530	NQ504_04530	purB	adenylosuccinate lyase	CP102284.1:894978-896273	1296	9376	20243	131.359	265.231	112.36	241.705
transcript_NQ504_09775	NQ504_09775	.	hypothetical protein	CP102284.1:1956089-1956217	129	52063	112400	7328.1	14795.8	6268.24	13483.4
transcript_NQ504_10575	NQ504_10575	.	single-stranded DNA-binding protein	CP102284.1:2150898-2151569	672	2821	6082	76.2028	153.684	65.1816	140.053
transcript_NQ504_04565	NQ504_04565	purL	phosphoribosylformylglycinamidine synthase subunit PurL	CP102284.1:901299-903521	2223	10406	22426	84.9936	171.3	72.701	156.106
transcript_NQ504_08590	NQ504_08590	nrdF	class 1b ribonucleoside-diphosphate reductase subunit beta	CP102284.1:1685266-1686216	951	6866	14787	131.081	264.025	112.123	240.606
transcript_NQ504_08295	NQ504_08295	.	YebC/PmpR family DNA-binding transcriptional regulator	CP102284.1:1622902-1623630	729	26221	56438	653.092	1314.62	558.635	1198.02
transcript_NQ504_08025	NQ504_08025	.	rRNA pseudouridine synthase	CP102284.1:1583791-1584510	720	4051	8715	102.153	205.529	87.3789	187.299
transcript_NQ504_02945	NQ504_02945	.	MFS transporter	CP102284.1:593091-594275	1185	1013	2178	15.5125	31.2031	13.2689	28.4354
transcript_NQ504_07935	NQ504_07935	.	hypothetical protein	CP102284.1:1571247-1571447	201	1629	3490	147.147	294.805	125.865	268.656
transcript_NQ504_00350	NQ504_00350	.	nucleoside-diphosphate kinase	CP102284.1:78491-78718	228	3595	7698	286.234	573.302	244.836	522.451
transcript_NQ504_04570	NQ504_04570	purF	amidophosphoribosyltransferase	CP102284.1:903500-904954	1455	8581	18375	107.079	214.44	91.592	195.419
transcript_NQ504_04555	NQ504_04555	purS	phosphoribosylformylglycinamidine synthase subunit PurS	CP102284.1:900362-900610	249	706	1507	51.4188	102.736	43.9821	93.6233
transcript_NQ504_00380	NQ504_00380	.	MFS transporter	CP102284.1:84064-85431	1368	1613	3444	21.3997	42.7393	18.3046	38.9483
transcript_NQ504_02500	NQ504_02500	.	LysM peptidoglycan-binding domain-containing protein	CP102284.1:497173-498441	1269	3525	7527	50.4312	100.72	43.1373	91.7862
transcript_NQ504_07860	NQ504_07860	.	ketoacyl-ACP synthase III	CP102284.1:1556662-1557639	978	41174	87693	764.424	1522.61	653.866	1387.55
transcript_NQ504_06645	NQ504_06645	.	HAD family hydrolase	CP102284.1:1319382-1319894	513	1804	3836	63.8359	126.972	54.6033	115.709
transcript_NQ504_03580	NQ504_03580	.	hypothetical protein	CP102284.1:719695-719823	129	1377	2921	193.784	384.433	165.757	350.334
transcript_NQ504_10430	NQ504_10430	.	hypothetical protein	CP102284.1:2119104-2119601	498	1371	2904	49.9663	99.0181	42.7397	90.2352
transcript_NQ504_03510	NQ504_03510	.	CPBP family intramembrane metalloprotease	CP102284.1:704338-704973	636	3072	6499	87.6753	173.516	74.9948	158.125
transcript_NQ504_06480	NQ504_06480	.	sugar transferase	CP102284.1:1285930-1286940	1011	8551	18082	153.571	303.709	131.36	276.77
transcript_NQ504_06545	NQ504_06545	.	TnpV protein	CP102284.1:1298589-1298885	297	8	17	0.466819	0.923027	0.399303	0.841155
transcript_NQ504_01890	NQ504_01890	.	phospholipase D-like domain-containing protein	CP102284.1:388723-389091	369	215	453	10.5701	20.8199	9.04133	18.9732
transcript_NQ504_08740	NQ504_08740	.	sigma-70 family RNA polymerase sigma factor	CP102284.1:1719351-1719893	543	101	211	3.34562	6.58843	2.86174	6.00404
transcript_NQ504_05050	NQ504_05050	.	peptide ABC transporter substrate-binding protein	CP102284.1:1001340-1002977	1638	137805	289172	1527.58	2997.81	1306.64	2731.91
transcript_NQ504_06515	NQ504_06515	.	bifunctional (p)ppGpp synthetase/guanosine-3',5'-bis(diphosphate) 3'-pyrophosphohydrolase	CP102284.1:1291333-1293549	2217	21710	45535	177.8	348.772	152.085	317.836
transcript_NQ504_04585	NQ504_04585	purH	bifunctional phosphoribosylaminoimidazolecarboxamide formyltransferase/IMP cyclohydrolase	CP102284.1:906609-908144	1536	9230	19352	109.104	213.941	93.324	194.964
transcript_NQ504_05080	NQ504_05080	.	hypothetical protein	CP102284.1:1010591-1010683	93	37	78	7.21879	14.1504	6.17474	12.8953
transcript_NQ504_02670	NQ504_02670	.	hypothetical protein	CP102284.1:532531-533400	870	3542	7421	73.9144	144.832	63.2241	131.986
transcript_NQ504_04560	NQ504_04560	purQ	phosphoribosylformylglycinamidine synthase subunit PurQ	CP102284.1:900613-901296	684	2963	6206	78.6514	154.07	67.276	140.404
transcript_NQ504_08475	NQ504_08475	fba	class II fructose-1,6-bisphosphate aldolase	CP102284.1:1655491-1656354	864	96162	201382	2020.89	3957.93	1728.61	3606.87
transcript_NQ504_09180	NQ504_09180	.	aldehyde dehydrogenase family protein	CP102284.1:1820118-1821491	1374	36515	76454	482.539	944.87	412.749	861.061
transcript_NQ504_01680	NQ504_01680	.	threonine/serine exporter family protein	CP102284.1:339348-340724	1377	6460	13455	85.1815	165.92	72.8616	151.203
transcript_NQ504_08035	NQ504_08035	.	transposase	CP102284.1:1586859-1587464	606	182	377	5.43521	10.562	4.64911	9.62517
transcript_NQ504_03830	NQ504_03830	hisJ	histidinol-phosphatase HisJ	CP102284.1:771073-771903	831	2981	6173	65.1222	126.132	55.7036	114.945
transcript_NQ504_07730	NQ504_07730	.	hypothetical protein	CP102284.1:1533374-1533547	174	211	437	22.0013	42.5861	18.8192	38.8088
transcript_NQ504_01190	NQ504_01190	.	hypothetical protein	CP102284.1:256603-257307	705	7364	15234	189.644	366.921	162.216	334.375
transcript_NQ504_00580	NQ504_00580	rfbC	dTDP-4-dehydrorhamnose 3,5-epimerase	CP102284.1:126731-127336	606	5819	12022	174.333	336.848	149.119	306.97
transcript_NQ504_00265	NQ504_00265	.	hypothetical protein	CP102284.1:58370-58615	246	60	124	4.41571	8.52933	3.77707	7.77278
transcript_NQ504_04670	NQ504_04670	asd	aspartate-semialdehyde dehydrogenase	CP102284.1:929078-930166	1089	22064	45525	367.876	709.873	314.67	646.908
transcript_NQ504_03965	NQ504_03965	.	GtrA family protein	CP102284.1:797725-798204	480	809	1657	30.5787	58.616	26.1561	53.4168
transcript_NQ504_05135	NQ504_05135	.	DNA/RNA non-specific endonuclease	CP102284.1:1017378-1018199	822	4183	8560	92.3815	176.829	79.0203	161.145
transcript_NQ504_00455	NQ504_00455	.	CpsD/CapB family tyrosine-protein kinase	CP102284.1:100108-100854	747	7536	15401	183.164	350.095	156.673	319.042
transcript_NQ504_05090	NQ504_05090	.	transposase	CP102284.1:1011160-1011711	552	152	309	4.989	9.48241	4.26744	8.64133
transcript_NQ504_03605	NQ504_03605	.	hypothetical protein	CP102284.1:723840-723977	138	103	208	13.4668	25.4757	11.5191	23.216
transcript_NQ504_07685	NQ504_07685	.	hypothetical protein	CP102284.1:1528523-1528738	216	2087	4217	175.367	331.473	150.003	302.072
transcript_NQ504_04520	NQ504_04520	purE	5-(carboxyamino)imidazole ribonucleotide mutase	CP102284.1:893357-893842	486	4402	8893	164.457	310.703	140.671	283.144
transcript_NQ504_09420	NQ504_09420	.	energy-coupling factor ABC transporter ATP-binding protein	CP102284.1:1868454-1869785	1332	3376	6806	46.0075	86.7639	39.3534	79.068
transcript_NQ504_06505	NQ504_06505	.	alpha/beta hydrolase	CP102284.1:1289921-1290859	939	12060	24180	233.202	437.257	199.474	398.473
transcript_NQ504_10675	NQ504_10675	.	hypothetical protein	CP102284.1:2172582-2172869	288	23	46	1.41906	2.65944	1.21382	2.42355
transcript_NQ504_05105	NQ504_05105	.	hypothetical protein	CP102284.1:1012510-1012707	198	123	245	11.1982	20.9493	9.57856	19.0911
transcript_NQ504_05665	NQ504_05665	.	MFS transporter	CP102284.1:1120157-1121362	1206	418	834	6.28649	11.7331	5.37728	10.6924
transcript_NQ504_04220	NQ504_04220	feoB	ferrous iron transport protein B	CP102284.1:834687-836804	2118	6118	12209	52.4481	97.8815	44.8625	89.1995
transcript_NQ504_08310	NQ504_08310	.	Xaa-Pro peptidase family protein	CP102284.1:1625583-1626683	1101	8086	16129	133.344	248.75	114.058	226.686
transcript_NQ504_09295	NQ504_09295	.	bacteriocin immunity protein	CP102284.1:1844706-1844990	285	1537	3062	97.882	182.396	83.7253	166.217
transcript_NQ504_02995	NQ504_02995	.	hypothetical protein	CP102284.1:600328-601317	990	3562	7061	65.3174	121.102	55.8705	110.36
transcript_NQ504_06475	NQ504_06475	.	glycosyltransferase	CP102284.1:1284973-1285926	954	8347	16505	158.862	293.768	135.885	267.711
transcript_NQ504_07850	NQ504_07850	.	ACP S-malonyltransferase	CP102284.1:1555438-1556361	924	38372	75675	754.027	1390.72	644.972	1267.37
transcript_NQ504_02385	NQ504_02385	.	hypothetical protein	CP102284.1:479677-480873	1197	3506	6912	53.1823	98.0452	45.4905	89.3487
transcript_NQ504_02030	NQ504_02030	.	NlpC/P60 family protein	CP102284.1:415836-416963	1128	64974	127999	1045.87	1926.9	894.608	1755.98
transcript_NQ504_00860	NQ504_00860	.	GntR family transcriptional regulator	CP102284.1:187078-187791	714	3120	6145	79.3354	146.144	67.8611	133.181
transcript_NQ504_01965	NQ504_01965	proC	pyrroline-5-carboxylate reductase	CP102284.1:403471-404265	795	5462	10755	124.733	229.708	106.693	209.333
transcript_NQ504_09415	NQ504_09415	.	energy-coupling factor transporter transmembrane protein EcfT	CP102284.1:1867798-1868454	657	2037	4010	56.2962	103.637	48.154	94.4444
transcript_NQ504_07955	NQ504_07955	.	integrase core domain-containing protein	CP102284.1:1574827-1574925	99	7	13	1.16414	2.14282	0.99577	1.95275
transcript_NQ504_09450	NQ504_09450	.	2,3-diphosphoglycerate-dependent phosphoglycerate mutase	CP102284.1:1875525-1876208	684	40850	80143	1084.39	1989.61	927.553	1813.13
transcript_NQ504_03755	NQ504_03755	tpiA	triose-phosphate isomerase	CP102284.1:756653-757405	753	36072	70727	869.804	1594.96	744.004	1453.49
transcript_NQ504_03570	NQ504_03570	.	site-specific integrase	CP102284.1:717031-717738	708	2161	4235	55.4147	101.569	47.4001	92.5596
transcript_NQ504_00575	NQ504_00575	rfbD	dTDP-4-dehydrorhamnose reductase	CP102284.1:125803-126714	912	12487	24464	248.598	455.494	212.643	415.091
transcript_NQ504_07590	NQ504_07590	atpE	F0F1 ATP synthase subunit C	CP102284.1:1511584-1511805	222	13267	25955	1085.06	1985.32	928.131	1809.22
transcript_NQ504_09910	NQ504_09910	.	transposase	CP102284.1:1989803-1990048	246	28	55	2.05624	3.75488	1.75884	3.42182
transcript_NQ504_00450	NQ504_00450	.	Wzz/FepE/Etk N-terminal domain-containing protein	CP102284.1:99302-100087	786	6341	12376	146.473	267.365	125.289	243.65
transcript_NQ504_03745	NQ504_03745	gap	type I glyceraldehyde-3-phosphate dehydrogenase	CP102284.1:754251-755261	1011	321541	625882	5774.83	10512.5	4939.61	9580.01
transcript_NQ504_00160	NQ504_00160	.	hypothetical protein	CP102284.1:39783-39905	123	28	54	4.09491	7.4457	3.50266	6.78527
transcript_NQ504_04750	NQ504_04750	.	hypothetical protein	CP102284.1:944139-944456	318	418	811	23.8524	43.2621	20.4026	39.4248
transcript_NQ504_06520	NQ504_06520	.	hypothetical protein	CP102284.1:1293650-1293973	324	1904	3686	106.661	193.18	91.2345	176.045
transcript_NQ504_10600	NQ504_10600	.	helix-turn-helix transcriptional regulator	CP102284.1:2157274-2157693	420	521	1007	22.4984	40.7066	19.2444	37.096
transcript_NQ504_05155	NQ504_05155	.	DUF3862 domain-containing protein	CP102284.1:1020563-1021237	675	483	934	12.9869	23.4964	11.1086	21.4123
transcript_NQ504_04580	NQ504_04580	purN	phosphoribosylglycinamide formyltransferase	CP102284.1:906003-906602	600	6388	12348	193.287	349.466	165.331	318.469
transcript_NQ504_04525	NQ504_04525	purK	5-(carboxyamino)imidazole ribonucleotide synthase	CP102284.1:893838-894956	1119	15353	29657	249.113	450.049	213.084	410.13
transcript_NQ504_07575	NQ504_07575	atpA	F0F1 ATP synthase subunit alpha	CP102284.1:1508943-1510451	1509	63774	123099	767.376	1385.25	656.39	1262.38
transcript_NQ504_02495	NQ504_02495	.	hypothetical protein	CP102284.1:496884-497186	303	1098	2113	65.7461	118.399	56.2372	107.897
transcript_NQ504_07295	NQ504_07295	.	hypothetical protein	CP102284.1:1450931-1451329	399	239	459	10.849	19.5284	9.27988	17.7963
transcript_NQ504_06490	NQ504_06490	.	YitT family protein	CP102284.1:1287881-1288750	870	8632	16607	180.143	324.128	154.089	295.378
transcript_NQ504_03915	NQ504_03915	.	flavodoxin	CP102284.1:787397-787849	453	8414	16170	337.217	606.141	288.445	552.376
transcript_NQ504_07865	NQ504_07865	.	MarR family transcriptional regulator	CP102284.1:1557660-1558105	446	28647	54897	1166.23	2090.12	997.56	1904.73
transcript_NQ504_05545	NQ504_05545	.	hypothetical protein	CP102284.1:1093684-1094007	324	791	1513	44.2752	79.2672	37.8716	72.2362
transcript_NQ504_09805	NQ504_09805	.	hypothetical protein	CP102284.1:1958411-1959202	792	1087	2069	24.9041	44.3513	21.3022	40.4174
transcript_NQ504_01905	NQ504_01905	.	FUSC family protein	CP102284.1:391012-392073	1062	1418	2689	24.2307	42.9868	20.7262	39.1739
transcript_NQ504_03175	NQ504_03175	.	cation-translocating P-type ATPase	CP102284.1:637226-639586	2361	6795	12888	52.254	92.6908	44.6965	84.4692
transcript_NQ504_02460	NQ504_02460	.	phage tail protein	CP102284.1:488320-490524	2205	8340	15817	68.6696	121.802	58.7379	110.998
transcript_NQ504_04550	NQ504_04550	.	phosphoribosylaminoimidazolesuccinocarboxamide synthase	CP102284.1:899637-900356	720	3502	6640	88.2951	156.598	75.5249	142.707
transcript_NQ504_03820	NQ504_03820	.	3'-5' exonuclease	CP102284.1:769656-770195	540	2084	3950	70.0505	124.212	59.9191	113.195
transcript_NQ504_07105	NQ504_07105	.	pyruvate carboxylase	CP102284.1:1409528-1412953	3426	65507	124180	347.177	615.499	296.965	560.904
transcript_NQ504_02830	NQ504_02830	.	glycoside hydrolase family 73 protein	CP102284.1:566873-567526	654	4819	9134	133.779	237.148	114.43	216.113
transcript_NQ504_00460	NQ504_00460	.	tyrosine protein phosphatase	CP102284.1:100857-101630	774	7341	13900	172.206	304.956	147.3	277.906
transcript_NQ504_01750	NQ504_01750	.	hypothetical protein	CP102284.1:357785-357922	138	968	1831	127.319	225.189	108.905	205.215
transcript_NQ504_06260	NQ504_06260	.	ABC transporter transmembrane domain-containing protein	CP102284.1:1240861-1242618	1758	27409	51811	283.085	500.45	242.142	456.06
transcript_NQ504_07855	NQ504_07855	.	acyl carrier protein	CP102284.1:1556376-1556618	243	13052	24654	975.233	1722.78	834.185	1569.97
transcript_NQ504_06235	NQ504_06235	.	tRNA-Ser	CP102284.1:1237026-1237112	87	53	99	10.9276	19.2884	9.34715	17.5776
transcript_NQ504_10000	NQ504_10000	.	alpha/beta hydrolase	CP102284.1:2006111-2007022	912	625	1179	12.4348	21.9346	10.6364	19.9891
transcript_NQ504_01620	NQ504_01620	.	response regulator transcription factor	CP102284.1:327161-327901	741	29	55	0.705091	1.24334	0.603113	1.13306
transcript_NQ504_05740	NQ504_05740	.	8-oxo-dGTP diphosphatase	CP102284.1:1137118-1137582	465	284	534	11.0528	19.4742	9.45422	17.7468
transcript_NQ504_03495	NQ504_03495	tsaD	tRNA (adenosine(37)-N6)-threonylcarbamoyltransferase complex transferase subunit TsaD	CP102284.1:700319-701338	1020	10616	19999	188.965	332.934	161.635	303.403
transcript_NQ504_10005	NQ504_10005	.	IS256 family transposase	CP102284.1:2008013-2008972	960	1220	2295	23.0741	40.5796	19.7369	36.9802
transcript_NQ504_06500	NQ504_06500	.	HAD-IA family hydrolase	CP102284.1:1289295-1289915	621	12806	24020	374.434	656.812	320.279	598.553
transcript_NQ504_09695	NQ504_09695	.	MATE family efflux transporter	CP102284.1:1936654-1937985	1332	3575	6700	48.7321	85.4117	41.684	77.8357
transcript_NQ504_07585	NQ504_07585	atpF	F0F1 ATP synthase subunit B	CP102284.1:1511006-1511527	522	30889	57819	1074.43	1880.86	919.036	1714.03
transcript_NQ504_09490	NQ504_09490	.	hypothetical protein	CP102284.1:1884917-1885063	147	27	51	3.31268	5.79035	2.83357	5.27675
transcript_NQ504_03000	NQ504_03000	.	hypothetical protein	CP102284.1:601310-601771	462	1887	3526	74.1484	129.598	63.4243	118.103
transcript_NQ504_08970	NQ504_08970	.	hypothetical protein	CP102284.1:1760444-1761004	561	6243	11642	202.046	352.393	172.824	321.136
transcript_NQ504_05100	NQ504_05100	.	molecular chaperone GrpE	CP102284.1:1011982-1012179	198	56	103	5.05831	8.80133	4.32672	8.02066
transcript_NQ504_02455	NQ504_02455	.	DUF5361 domain-containing protein	CP102284.1:487971-488327	357	1831	3404	93.1093	161.882	79.6429	147.523
transcript_NQ504_02380	NQ504_02380	.	HNH endonuclease	CP102284.1:479197-479529	333	843	1563	45.9264	79.7035	39.2841	72.6339
transcript_NQ504_01365	NQ504_01365	rihC	ribonucleoside hydrolase RihC	CP102284.1:291280-292188	909	1174	2178	23.4439	40.6809	20.0532	37.0725
transcript_NQ504_06020	NQ504_06020	.	NUMOD4 domain-containing protein	CP102284.1:1192003-1192569	567	8258	15311	264.42	458.522	226.177	417.852
transcript_NQ504_06525	NQ504_06525	.	16S rRNA (uracil(1498)-N(3))-methyltransferase	CP102284.1:1294023-1294772	750	2959	5482	71.6343	124.101	61.2738	113.093
transcript_NQ504_03005	NQ504_03005	.	AAA family ATPase	CP102284.1:601758-603536	1779	8641	15995	88.188	152.668	75.4334	139.127
transcript_NQ504_00510	NQ504_00510	.	DUF616 domain-containing protein	CP102284.1:112342-113250	909	25158	46558	502.529	869.737	429.848	792.591
transcript_NQ504_02480	NQ504_02480	.	hypothetical protein	CP102284.1:496130-496270	141	626	1151	80.5506	138.545	68.9005	126.256
transcript_NQ504_03020	NQ504_03020	.	hypothetical protein	CP102284.1:604958-605191	234	2286	4201	177.366	304.819	151.714	277.782
transcript_NQ504_05580	NQ504_05580	.	ABC transporter ATP-binding protein	CP102284.1:1101578-1102276	699	1675	3073	43.4901	74.6339	37.2001	68.014
transcript_NQ504_07115	NQ504_07115	.	YlaN family protein	CP102284.1:1414199-1414486	288	4566	8371	287.817	493.523	246.19	449.748
transcript_NQ504_04575	NQ504_04575	purM	phosphoribosylformylglycinamidine cyclo-ligase	CP102284.1:904954-905988	1035	11509	21090	201.895	346.009	172.695	315.318
transcript_NQ504_03490	NQ504_03490	rimI	ribosomal protein S18-alanine N-acetyltransferase	CP102284.1:699736-700323	588	4801	8794	148.236	253.944	126.797	231.42
transcript_NQ504_02410	NQ504_02410	.	terminase	CP102284.1:482896-484305	1410	11598	21244	149.347	255.842	127.747	233.149
transcript_NQ504_05040	NQ504_05040	.	transposase	CP102284.1:1000046-1000168	123	1	2	0.143131	0.245101	0.12243	0.22336
transcript_NQ504_03310	NQ504_03310	.	PTS N-acetylglucosamine transporter subunit IIBC	CP102284.1:669265-669687	423	74	135	3.16049	5.41028	2.70338	4.93039
transcript_NQ504_01805	NQ504_01805	.	hypothetical protein	CP102284.1:367877-368086	210	1477	2702	127.675	218.46	109.209	199.083
transcript_NQ504_08315	NQ504_08315	.	transposase	CP102284.1:1626723-1626881	159	1195	2179	136.43	232.702	116.698	212.061
transcript_NQ504_10465	NQ504_10465	.	Cof-type HAD-IIB family hydrolase	CP102284.1:2123252-2124052	801	935	1704	21.1921	36.1113	18.1271	32.9082
transcript_NQ504_05195	NQ504_05195	.	patatin family protein	CP102284.1:1031642-1032517	876	8648	15749	179.236	305.278	153.313	278.2
transcript_NQ504_07565	NQ504_07565	atpD	F0F1 ATP synthase subunit beta	CP102284.1:1506557-1507957	1401	122882	223526	1592.59	2709.27	1362.25	2468.96
transcript_NQ504_02165	NQ504_02165	.	acetate kinase	CP102284.1:442153-443322	1170	5035	9155	78.125	132.871	66.8258	121.085
transcript_NQ504_00565	NQ504_00565	rfbA	glucose-1-phosphate thymidylyltransferase RfbA	CP102284.1:123868-124734	867	8740	15893	183.028	311.274	156.557	283.664
transcript_NQ504_05150	NQ504_05150	.	NUMOD4 domain-containing protein	CP102284.1:1019960-1020508	549	207	376	6.83183	11.5991	5.84374	10.5702
transcript_NQ504_07465	NQ504_07465	.	exopolyphosphatase	CP102284.1:1486745-1488274	1530	1711	3105	20.2947	34.4507	17.3595	31.3949
transcript_NQ504_00190	NQ504_00190	.	ECF transporter S component	CP102284.1:45927-46481	555	16017	28963	523.983	886.139	448.199	807.539
transcript_NQ504_09020	NQ504_09020	.	carboxymuconolactone decarboxylase family protein	CP102284.1:1770314-1771084	771	1819	3282	42.8319	72.2812	36.6371	65.8699
transcript_NQ504_10385	NQ504_10385	.	ABC transporter permease	CP102284.1:2104969-2106048	1080	4256	7677	71.537	120.701	61.1906	109.994
transcript_NQ504_03135	NQ504_03135	.	YdbC family protein	CP102284.1:630169-630381	213	244	438	20.7334	34.8712	17.7348	31.7781
transcript_NQ504_02430	NQ504_02430	.	hypothetical protein	CP102284.1:486175-486510	336	1839	3304	99.3472	166.959	84.9786	152.15
transcript_NQ504_02615	NQ504_02615	.	glycerate kinase	CP102284.1:519508-520641	1134	2322	4161	37.1674	62.3049	31.7919	56.7785
transcript_NQ504_01850	NQ504_01850	tilS	tRNA lysidine(34) synthetase TilS	CP102284.1:378493-379836	1344	5878	10535	79.3998	133.095	67.9162	121.29
transcript_NQ504_05870	NQ504_05870	.	formate--tetrahydrofolate ligase	CP102284.1:1163747-1165402	1656	12121	21713	132.893	222.649	113.673	202.9
transcript_NQ504_08440	NQ504_08440	.	universal stress protein	CP102284.1:1651350-1651826	477	11475	20517	436.792	730.381	373.619	665.597
transcript_NQ504_06570	NQ504_06570	.	RNA-guided endonuclease TnpB family protein	CP102284.1:1300677-1301909	1233	5120	9135	75.3905	125.804	64.4867	114.645
transcript_NQ504_07030	NQ504_07030	tuf	elongation factor Tu	CP102284.1:1394631-1395815	1185	371263	662185	5688.75	9489.08	4865.98	8647.4
transcript_NQ504_10660	NQ504_10660	.	histidine phosphatase family protein	CP102284.1:2169229-2169897	669	865	1539	23.4507	39.0594	20.059	35.5949
transcript_NQ504_05690	NQ504_05690	plsY	glycerol-3-phosphate 1-O-acyltransferase PlsY	CP102284.1:1125853-1126449	597	1418	2524	43.1161	71.7868	36.8802	65.4193
transcript_NQ504_08990	NQ504_08990	.	LysM peptidoglycan-binding domain-containing protein	CP102284.1:1763524-1764141	618	6667	11853	195.861	325.682	167.534	296.795
transcript_NQ504_03595	NQ504_03595	.	hypothetical protein	CP102284.1:722038-722325	288	28	50	1.75259	2.91423	1.49911	2.65574
transcript_NQ504_03750	NQ504_03750	.	phosphoglycerate kinase	CP102284.1:755390-756592	1203	120331	213871	1816.21	3018.9	1553.53	2751.12
transcript_NQ504_02485	NQ504_02485	.	hypothetical protein	CP102284.1:496276-496518	243	899	1596	67.1172	111.517	57.4101	101.626
transcript_NQ504_06100	NQ504_06100	.	hypothetical protein	CP102284.1:1209459-1210244	786	2298	4076	53.0686	88.0449	45.3933	80.2354
transcript_NQ504_10235	NQ504_10235	.	peptide ABC transporter substrate-binding protein	CP102284.1:2073209-2074852	1644	44431	78649	490.724	812.368	419.751	740.311
transcript_NQ504_07580	NQ504_07580	atpH	ATP synthase F1 subunit delta	CP102284.1:1510477-1511016	540	57936	102479	1948.08	3222.58	1666.33	2936.74
transcript_NQ504_10540	NQ504_10540	.	NAD(P)-dependent alcohol dehydrogenase	CP102284.1:2143476-2144588	1113	234	412	3.80317	6.28374	3.25312	5.72637
transcript_NQ504_10375	NQ504_10375	.	transposase	CP102284.1:2103040-2103426	387	53	93	2.44722	4.04283	2.09328	3.68423
transcript_NQ504_06095	NQ504_06095	.	C69 family dipeptidase	CP102284.1:1208016-1209443	1428	3235	5714	41.1295	67.9408	35.1809	61.9145
transcript_NQ504_02515	NQ504_02515	.	tRNA-Thr	CP102284.1:499378-499450	73	39	68	9.5811	15.811	8.19538	14.4086
transcript_NQ504_10165	NQ504_10165	.	glycoside hydrolase family 1 protein	CP102284.1:2052671-2054134	1464	4385	7709	54.3853	89.417	46.5196	81.4858
transcript_NQ504_02490	NQ504_02490	.	hypothetical protein	CP102284.1:496567-496884	318	1801	3160	102.794	168.707	87.9268	153.742
transcript_NQ504_05500	NQ504_05500	.	hypothetical protein	CP102284.1:1087373-1087570	198	319	559	29.235	47.9106	25.0068	43.6609
transcript_NQ504_00420	NQ504_00420	.	fructose-specific PTS transporter subunit EIIC	CP102284.1:92220-94178	1959	88370	154722	819.076	1341.16	700.613	1222.2
transcript_NQ504_03380	NQ504_03380	.	DUF4828 domain-containing protein	CP102284.1:681458-681820	363	1797	3141	89.8483	146.913	76.8535	133.882
transcript_NQ504_07545	NQ504_07545	.	rod shape-determining protein	CP102284.1:1503166-1504155	990	9027	15782	165.562	270.701	141.617	246.69
transcript_NQ504_07825	NQ504_07825	accC	acetyl-CoA carboxylase biotin carboxylase subunit	CP102284.1:1551152-1552528	1377	54451	95068	717.998	1172.36	614.154	1068.37
transcript_NQ504_03925	NQ504_03925	galU	UTP--glucose-1-phosphate uridylyltransferase GalU	CP102284.1:788959-789840	882	24824	43339	511.029	834.399	437.119	760.388
transcript_NQ504_03350	NQ504_03350	.	DUF871 domain-containing protein	CP102284.1:677584-677793	210	147	256	12.6748	20.6419	10.8416	18.811
transcript_NQ504_07710	NQ504_07710	.	tRNA-Gln	CP102284.1:1531751-1531823	73	3	4	0.516549	0.840644	0.441841	0.766079
transcript_NQ504_07300	NQ504_07300	.	ISL3 family transposase	CP102284.1:1451366-1452163	798	613	1066	13.9469	22.6826	11.9298	20.6707
transcript_NQ504_09000	NQ504_09000	.	hypothetical protein	CP102284.1:1765489-1765635	147	13	22	1.55207	2.52417	1.32759	2.30028
transcript_NQ504_07735	NQ504_07735	.	metallophosphoesterase	CP102284.1:1533540-1534067	528	2770	4811	95.2392	154.705	81.4648	140.982
transcript_NQ504_02065	NQ504_02065	.	dUTP diphosphatase	CP102284.1:422643-423176	534	1640	2847	55.7334	90.5168	47.6726	82.488
transcript_NQ504_00055	NQ504_00055	.	DUF1002 domain-containing protein	CP102284.1:11830-12828	999	5458	9471	99.2009	160.972	84.8534	146.694
transcript_NQ504_09250	NQ504_09250	.	ABC transporter substrate-binding protein	CP102284.1:1835293-1836627	1335	2078	3604	28.2552	45.8308	24.1687	41.7656
transcript_NQ504_05605	NQ504_05605	.	hypothetical protein	CP102284.1:1108459-1109082	624	2483	4302	72.2302	117.066	61.7836	106.682
transcript_NQ504_04250	NQ504_04250	nrdG	anaerobic ribonucleoside-triphosphate reductase activating protein	CP102284.1:843461-844144	684	12161	21039	322.815	522.297	276.127	475.969
transcript_NQ504_06025	NQ504_06025	.	helix-turn-helix domain-containing protein	CP102284.1:1192661-1192918	258	3314	5729	233.216	377.019	199.486	343.578
transcript_NQ504_07810	NQ504_07810	fabI	enoyl-ACP reductase FabI	CP102284.1:1548751-1549512	762	27690	47669	659.802	1062.28	564.375	968.052
transcript_NQ504_08045	NQ504_08045	.	LysM peptidoglycan-binding domain-containing protein	CP102284.1:1590694-1593090	2397	45231	77783	342.621	551.032	293.068	502.156
transcript_NQ504_06065	NQ504_06065	.	Cof-type HAD-IIB family hydrolase	CP102284.1:1203377-1204180	804	1053	1810	23.7601	38.212	20.3237	34.8226
transcript_NQ504_09245	NQ504_09245	.	glycerophosphodiester phosphodiesterase	CP102284.1:1834582-1835277	696	1640	2819	42.7789	68.7591	36.5918	62.6602
transcript_NQ504_07690	NQ504_07690	.	transposase	CP102284.1:1529007-1530197	1191	18432	31664	280.998	451.446	240.357	411.403
transcript_NQ504_10445	NQ504_10445	.	DUF4097 domain-containing protein	CP102284.1:2120302-2121291	990	35912	61674	658.638	1057.86	563.379	964.029
transcript_NQ504_07695	NQ504_07695	tnpA	IS200/IS605 family transposase	CP102284.1:1530200-1530595	396	7504	12875	344.071	552.061	294.308	503.094
transcript_NQ504_02465	NQ504_02465	.	phage tail family protein	CP102284.1:490542-491279	738	5581	9565	137.293	220.074	117.437	200.554
transcript_NQ504_07395	NQ504_07395	.	valine--tRNA ligase	CP102284.1:1468966-1471626	2661	39472	67509	269.335	430.802	230.381	392.59
transcript_NQ504_00365	NQ504_00365	.	nicotinate phosphoribosyltransferase	CP102284.1:80269-81702	1434	24004	41045	303.939	486.033	259.98	442.922
transcript_NQ504_02825	NQ504_02825	.	ECF transporter S component	CP102284.1:566244-566828	585	4567	7797	141.75	226.322	121.249	206.247
transcript_NQ504_07110	NQ504_07110	.	putative lipid II flippase FtsW	CP102284.1:1412994-1414199	1206	17469	29821	263.003	419.886	224.965	382.643
transcript_NQ504_02395	NQ504_02395	.	CPCC family cysteine-rich protein	CP102284.1:482046-482249	204	1462	2491	130.047	207.329	111.238	188.939
transcript_NQ504_03900	NQ504_03900	.	aminopeptidase	CP102284.1:781863-783092	1230	12828	21760	189.355	300.403	161.968	273.757
transcript_NQ504_07830	NQ504_07830	fabZ	3-hydroxyacyl-ACP dehydratase FabZ	CP102284.1:1552550-1552975	426	33118	56130	1411.56	2237.42	1207.41	2038.96
transcript_NQ504_00610	NQ504_00610	.	GtrA family protein	CP102284.1:135164-135574	411	3097	5243	136.814	216.608	117.027	197.395
transcript_NQ504_07785	NQ504_07785	alaS	alanine--tRNA ligase	CP102284.1:1540224-1542863	2640	28464	48168	195.77	309.822	167.456	282.341
transcript_NQ504_01590	NQ504_01590	.	energy-coupling factor transporter transmembrane protein EcfT	CP102284.1:321688-322482	795	2905	4911	66.3445	104.893	56.7491	95.5894
transcript_NQ504_03725	NQ504_03725	clpP	ATP-dependent Clp endopeptidase proteolytic subunit ClpP	CP102284.1:750513-751103	591	38181	64519	1173.03	1853.79	1003.38	1689.36
transcript_NQ504_04625	NQ504_04625	.	peptide ABC transporter substrate-binding protein	CP102284.1:917466-919109	1644	7820	13192	86.3682	136.256	73.8768	124.171
transcript_NQ504_00605	NQ504_00605	.	glycosyltransferase family 2 protein	CP102284.1:134232-135161	930	3861	6512	75.3765	118.892	64.4747	108.346
transcript_NQ504_00560	NQ504_00560	.	hypothetical protein	CP102284.1:123402-123530	129	85	143	11.9173	18.7836	10.1937	17.1175
transcript_NQ504_06485	NQ504_06485	.	beta-1,6-N-acetylglucosaminyltransferase	CP102284.1:1286950-1287867	918	12349	20806	244.235	384.863	208.911	350.726
transcript_NQ504_06210	NQ504_06210	aspS	aspartate--tRNA ligase	CP102284.1:1232142-1233899	1758	19004	32015	196.275	309.237	167.887	281.808
transcript_NQ504_07925	NQ504_07925	.	hypothetical protein	CP102284.1:1570122-1570336	215	13	21	1.04522	1.64393	0.894053	1.49812
transcript_NQ504_03015	NQ504_03015	.	type II restriction endonuclease subunit M	CP102284.1:603747-604775	1029	8870	14916	156.509	246.149	133.873	224.316
transcript_NQ504_10555	NQ504_10555	.	hypothetical protein	CP102284.1:2147813-2148004	192	72	120	6.74298	10.5911	5.76774	9.65172
transcript_NQ504_02470	NQ504_02470	.	phage tail protein	CP102284.1:491279-495796	4518	23342	39169	93.8073	147.214	80.24	134.156
transcript_NQ504_09460	NQ504_09460	.	AI-2E family transporter	CP102284.1:1877473-1878537	1065	7536	12642	128.468	201.57	109.887	183.691
transcript_NQ504_09455	NQ504_09455	.	PatB family C-S lyase	CP102284.1:1876293-1877483	1191	16095	27000	245.371	384.959	209.883	350.813
transcript_NQ504_10440	NQ504_10440	.	PspC domain-containing protein	CP102284.1:2120003-2120257	255	13806	23148	983.063	1541.47	840.883	1404.74
transcript_NQ504_01955	NQ504_01955	.	tRNA-Tyr	CP102284.1:403126-403211	86	65	109	13.6839	21.4306	11.7048	19.5297
transcript_NQ504_07835	NQ504_07835	accB	acetyl-CoA carboxylase biotin carboxyl carrier protein	CP102284.1:1552981-1553439	459	30943	51740	1224.03	1914.14	1047	1744.36
transcript_NQ504_07815	NQ504_07815	.	acetyl-CoA carboxylase carboxyl transferase subunit alpha	CP102284.1:1549534-1550313	780	42745	71343	995.049	1553.16	851.135	1415.4
transcript_NQ504_02445	NQ504_02445	.	phage tail protein	CP102284.1:487094-487672	579	8530	14213	267.496	416.83	228.808	379.858
transcript_NQ504_07840	NQ504_07840	fabF	beta-ketoacyl-ACP synthase II	CP102284.1:1553445-1554674	1230	93043	154734	1373.5	2136.21	1174.85	1946.73
transcript_NQ504_06255	NQ504_06255	.	ABC transporter ATP-binding protein/permease	CP102284.1:1239068-1240858	1791	48757	81057	494.303	768.516	422.812	700.349
transcript_NQ504_04720	NQ504_04720	.	hypothetical protein	CP102284.1:939706-940014	309	2179	3619	127.994	198.853	109.483	181.215
transcript_NQ504_03740	NQ504_03740	.	SorC family transcriptional regulator	CP102284.1:753152-754180	1029	98246	163092	1733.61	2691.41	1482.88	2452.68
transcript_NQ504_00680	NQ504_00680	.	beta-1,6-N-acetylglucosaminyltransferase	CP102284.1:150126-150986	861	6029	9999	127.124	197.2	108.738	179.708
transcript_NQ504_02660	NQ504_02660	.	hypothetical protein	CP102284.1:529914-530579	666	2400	3977	65.4133	101.391	55.9526	92.3974
transcript_NQ504_07595	NQ504_07595	atpB	F0F1 ATP synthase subunit A	CP102284.1:1511840-1512553	714	80954	134050	2058.68	3188.09	1760.93	2905.31
transcript_NQ504_04725	NQ504_04725	.	HIT family protein	CP102284.1:940023-940445	423	3098	5109	132.964	205.078	113.733	186.888
transcript_NQ504_06530	NQ504_06530	prmA	50S ribosomal protein L11 methyltransferase	CP102284.1:1294775-1295665	891	2206	3634	44.9368	69.2516	38.4376	63.109
transcript_NQ504_08185	NQ504_08185	.	NAD(P)/FAD-dependent oxidoreductase	CP102284.1:1603438-1604442	1005	2624	4318	47.3903	72.9519	40.5363	66.4811
transcript_NQ504_01980	NQ504_01980	.	WecB/TagA/CpsF family glycosyltransferase	CP102284.1:406550-407281	732	656	1079	16.2557	25.0208	13.9046	22.8014
transcript_NQ504_06265	NQ504_06265	.	YneF family protein	CP102284.1:1242711-1242932	222	6795	11150	555.733	852.849	475.357	777.201
transcript_NQ504_07180	NQ504_07180	mnmA	tRNA 2-thiouridine(34) synthase MnmA	CP102284.1:1426895-1428019	1125	42980	70521	693.68	1064.45	593.353	970.031
transcript_NQ504_00615	NQ504_00615	.	DegV family protein	CP102284.1:135662-136525	864	6869	11250	144.347	221.104	123.47	201.492
transcript_NQ504_10570	NQ504_10570	.	DUF554 domain-containing protein	CP102284.1:2149867-2150532	666	1239	2024	33.7553	51.5985	28.8732	47.0217
transcript_NQ504_04920	NQ504_04920	.	hypothetical protein	CP102284.1:972819-973103	285	764	1247	48.6151	74.2569	41.5839	67.6703
transcript_NQ504_08050	NQ504_08050	metK	methionine adenosyltransferase	CP102284.1:1593334-1594524	1191	46238	75391	704.92	1074.9	602.967	979.553
transcript_NQ504_03565	NQ504_03565	.	transcriptional regulator	CP102284.1:715747-716613	867	3968	6463	83.0811	126.584	71.065	115.356
transcript_NQ504_06240	NQ504_06240	.	GIY-YIG nuclease family protein	CP102284.1:1237169-1237444	276	728	1186	47.8791	72.9445	40.9544	66.4744
transcript_NQ504_02390	NQ504_02390	.	hypothetical protein	CP102284.1:480869-482077	1209	8091	13171	121.512	184.979	103.937	168.572
transcript_NQ504_00640	NQ504_00640	.	homoserine dehydrogenase	CP102284.1:141840-143123	1284	9001	14603	127.278	193.121	108.869	175.991
transcript_NQ504_07475	NQ504_07475	.	Ppx/GppA family phosphatase	CP102284.1:1490426-1491358	933	10322	16739	200.875	304.652	171.822	277.63
transcript_NQ504_02475	NQ504_02475	.	hypothetical protein	CP102284.1:495816-496127	312	3253	5271	189.308	286.827	161.928	261.385
transcript_NQ504_05555	NQ504_05555	.	YitT family protein	CP102284.1:1096617-1097492	876	5663	9171	117.377	177.767	100.401	161.999
transcript_NQ504_04330	NQ504_04330	.	PTS glucitol/sorbitol transporter subunit IIA	CP102284.1:859278-859631	354	5149	8335	264.097	399.804	225.901	364.341
transcript_NQ504_00805	NQ504_00805	.	ABC transporter permease	CP102284.1:174689-176632	1944	3209	5193	29.9725	45.3547	25.6376	41.3317
transcript_NQ504_00285	NQ504_00285	.	deoxynucleoside kinase	CP102284.1:62645-63385	741	2552	4126	62.5146	94.5408	53.4731	86.1551
transcript_NQ504_03620	NQ504_03620	secA	preprotein translocase subunit SecA	CP102284.1:725324-727684	2361	57973	93727	445.842	674.109	381.36	614.316
transcript_NQ504_08400	NQ504_08400	ssrA	transfer-messenger RNA	CP102284.1:1643659-1644028	370	57556	92689	2824.49	4253.91	2415.99	3876.59
transcript_NQ504_06370	NQ504_06370	pyk	pyruvate kinase	CP102284.1:1259778-1261535	1758	80555	129622	832.008	1252.05	711.674	1140.99
transcript_NQ504_04705	NQ504_04705	yidA	sugar-phosphatase	CP102284.1:936915-937727	813	1892	3042	42.2435	63.5364	36.1338	57.9007
transcript_NQ504_07820	NQ504_07820	accD	acetyl-CoA carboxylase, carboxyltransferase subunit beta	CP102284.1:1550317-1551162	846	54368	87364	1166.88	1753.57	998.115	1598.03
transcript_NQ504_05575	NQ504_05575	.	CCA tRNA nucleotidyltransferase	CP102284.1:1100327-1101526	1200	14671	23529	221.983	332.954	189.877	303.421
transcript_NQ504_04760	NQ504_04760	.	DUF4479 and tRNA-binding domain-containing protein	CP102284.1:944939-945583	645	35214	56446	991.294	1486.05	847.923	1354.24
transcript_NQ504_07440	NQ504_07440	.	hypothetical protein	CP102284.1:1482102-1482392	291	2576	4128	160.727	240.857	137.481	219.493
transcript_NQ504_03800	NQ504_03800	.	Cof-type HAD-IIB family hydrolase	CP102284.1:766357-767223	867	10443	16719	218.69	327.445	187.061	298.401
transcript_NQ504_03180	NQ504_03180	.	GNAT family N-acetyltransferase	CP102284.1:639596-640603	1008	6584	10539	118.592	177.538	101.44	161.79
transcript_NQ504_04190	NQ504_04190	.	hypothetical protein	CP102284.1:829452-829637	186	21	33	1.99847	2.98895	1.70943	2.72384
transcript_NQ504_10390	NQ504_10390	.	ABC transporter ATP-binding protein	CP102284.1:2106060-2107577	1518	5506	8784	65.8488	98.2594	56.325	89.5438
transcript_NQ504_02160	NQ504_02160	mprF	bifunctional lysylphosphatidylglycerol flippase/synthetase MprF	CP102284.1:439510-442080	2571	4789	7616	33.8164	50.2996	28.9255	45.8381
transcript_NQ504_03525	NQ504_03525	.	APC family permease	CP102284.1:707454-709280	1827	37983	60410	377.487	561.47	322.891	511.668
transcript_NQ504_04630	NQ504_04630	pepT	peptidase T	CP102284.1:919127-920389	1263	7221	11478	103.803	154.311	88.7898	140.624
transcript_NQ504_03330	NQ504_03330	.	TetM/TetW/TetO/TetS family tetracycline resistance ribosomal protection protein	CP102284.1:672061-673965	1905	4057	6439	38.6597	57.3904	33.0683	52.2999
transcript_NQ504_05095	NQ504_05095	.	hypothetical protein	CP102284.1:1011715-1011798	84	16	26	3.40858	5.05768	2.9156	4.60906
transcript_NQ504_04825	NQ504_04825	thrS	threonine--tRNA ligase	CP102284.1:958642-960573	1932	29056	46099	273.074	405.175	233.579	369.236
transcript_NQ504_03290	NQ504_03290	.	IS256 family transposase	CP102284.1:664783-665961	1179	207	326	3.17947	4.69509	2.71962	4.27864
transcript_NQ504_08945	NQ504_08945	.	hypothetical protein	CP102284.1:1754048-1754241	194	8	13	0.748422	1.10095	0.640177	1.00329
transcript_NQ504_01900	NQ504_01900	.	HAMP domain-containing histidine kinase	CP102284.1:389935-390975	1041	1718	2695	29.9609	43.9611	25.6276	40.0618
transcript_NQ504_06825	NQ504_06825	pknB	Stk1 family PASTA domain-containing Ser/Thr kinase	CP102284.1:1353893-1355902	2010	15940	24998	143.991	211.185	123.166	192.453
transcript_NQ504_03555	NQ504_03555	raiA	ribosome-associated translation inhibitor RaiA	CP102284.1:714442-714999	558	45784	71779	1489.8	2184.34	1274.33	1990.59
transcript_NQ504_01740	NQ504_01740	.	GNAT family N-acetyltransferase	CP102284.1:356280-356705	426	822	1288	35.0251	51.3388	29.9594	46.7851
transcript_NQ504_03705	NQ504_03705	sdaAA	L-serine ammonia-lyase, iron-sulfur-dependent, subunit alpha	CP102284.1:746224-747105	882	6471	10140	133.215	195.22	113.948	177.904
transcript_NQ504_09740	NQ504_09740	bcp	thioredoxin-dependent thiol peroxidase	CP102284.1:1950557-1951006	450	23264	36453	938.664	1375.56	802.905	1253.55
transcript_NQ504_03790	NQ504_03790	.	GNAT family N-acetyltransferase	CP102284.1:765201-765767	567	7516	11765	240.66	352.32	205.853	321.07
transcript_NQ504_00280	NQ504_00280	.	nucleoside 2-deoxyribosyltransferase	CP102284.1:61933-62406	474	2446	3829	93.692	137.155	80.1413	124.989
transcript_NQ504_07550	NQ504_07550	murA	UDP-N-acetylglucosamine 1-carboxyvinyltransferase	CP102284.1:1504324-1505625	1302	26879	42047	374.848	548.383	320.633	499.741
transcript_NQ504_06410	NQ504_06410	glyS	glycine--tRNA ligase subunit beta	CP102284.1:1271736-1273811	2076	20914	32674	182.919	267.255	156.464	243.55
transcript_NQ504_05570	NQ504_05570	dapB	4-hydroxy-tetrahydrodipicolinate reductase	CP102284.1:1099545-1100327	783	13990	21849	324.401	473.836	277.483	431.807
transcript_NQ504_00530	NQ504_00530	.	nucleotide sugar dehydrogenase	CP102284.1:116632-118110	1479	2060	3209	25.2828	36.8431	21.6262	33.5751
transcript_NQ504_02435	NQ504_02435	.	hypothetical protein	CP102284.1:486506-486751	246	2661	4143	196.358	285.943	167.959	260.58
transcript_NQ504_07570	NQ504_07570	.	F0F1 ATP synthase subunit gamma	CP102284.1:1507982-1508920	939	121693	189468	2353.17	3426.36	2012.83	3122.45
transcript_NQ504_02055	NQ504_02055	rpiA	ribose-5-phosphate isomerase RpiA	CP102284.1:421458-422138	681	4877	7585	130.016	189.12	111.212	172.345
transcript_NQ504_09870	NQ504_09870	.	helix-turn-helix domain-containing protein	CP102284.1:1979612-1980073	462	350	545	13.755	20.0053	11.7656	18.2309
transcript_NQ504_10655	NQ504_10655	.	DHHA1 domain-containing protein	CP102284.1:2167999-2169090	1092	2844	4416	47.2791	68.6635	40.4411	62.5731
transcript_NQ504_03485	NQ504_03485	tsaB	tRNA (adenosine(37)-N6)-threonylcarbamoyltransferase complex dimerization subunit type 1 TsaB	CP102284.1:699027-699749	723	7313	11333	183.658	266.16	157.095	242.552
transcript_NQ504_06030	NQ504_06030	.	hypothetical protein	CP102284.1:1193321-1194817	1497	6043	9343	73.2886	105.981	62.6889	96.5804
transcript_NQ504_00880	NQ504_00880	.	transposase	CP102284.1:190954-191133	180	42	64	4.16515	6.01914	3.56274	5.48524
transcript_NQ504_09190	NQ504_09190	.	HAMP domain-containing histidine kinase	CP102284.1:1822683-1824017	1335	13790	21285	187.551	270.735	160.425	246.721
transcript_NQ504_00850	NQ504_00850	.	VOC family protein	CP102284.1:185146-185541	396	688	1060	31.5275	45.4427	26.9677	41.4119
transcript_NQ504_03445	NQ504_03445	.	cyclic-di-AMP receptor	CP102284.1:690138-690464	327	1799	2764	99.8675	143.521	85.4237	130.791
transcript_NQ504_06415	NQ504_06415	glyQ	glycine--tRNA ligase subunit alpha	CP102284.1:1273814-1274728	915	10206	15679	202.519	290.966	173.229	265.157
transcript_NQ504_04970	NQ504_04970	.	adenine phosphoribosyltransferase	CP102284.1:983695-984210	516	8621	13236	303.359	435.553	259.484	396.919
transcript_NQ504_08465	NQ504_08465	.	cytochrome B5	CP102284.1:1654551-1654784	234	6290	9654	488.002	700.519	417.422	638.384
transcript_NQ504_07995	NQ504_07995	.	hypothetical protein	CP102284.1:1579654-1579962	309	186	284	10.8891	15.6069	9.31425	14.2226
transcript_NQ504_08345	NQ504_08345	dapD	2,3,4,5-tetrahydropyridine-2,6-dicarboxylate N-acetyltransferase	CP102284.1:1630976-1631680	705	18054	27645	464.964	665.85	397.716	606.79
transcript_NQ504_09785	NQ504_09785	.	hypothetical protein	CP102284.1:1956811-1956984	174	160	244	16.6268	23.8078	14.222	21.6961
transcript_NQ504_06495	NQ504_06495	msrA	peptide-methionine (S)-S-oxide reductase MsrA	CP102284.1:1288765-1289292	528	13221	20231	454.633	650.624	388.879	592.914
transcript_NQ504_08965	NQ504_08965	.	LacI family transcriptional regulator	CP102284.1:1758655-1759659	1005	10645	16279	192.312	275.048	164.497	250.651
transcript_NQ504_00920	NQ504_00920	.	cation:proton antiporter	CP102284.1:200576-201757	1182	3461	5291	53.1517	76.0122	45.4644	69.2699
transcript_NQ504_06965	NQ504_06965	.	ROK family glucokinase	CP102284.1:1379701-1380660	960	22646	34597	428.32	611.969	366.372	557.687
transcript_NQ504_03075	NQ504_03075	.	hypothetical protein	CP102284.1:617404-618804	1401	149	227	1.92126	2.74335	1.64339	2.50001
transcript_NQ504_10380	NQ504_10380	.	ABC transporter permease	CP102284.1:2104013-2104969	957	4580	6981	86.8877	123.853	74.3211	112.867
transcript_NQ504_09905	NQ504_09905	.	transposase	CP102284.1:1989047-1989664	618	813	1239	23.8709	34.021	20.4184	31.0034
transcript_NQ504_05715	NQ504_05715	.	DegV family protein	CP102284.1:1133462-1134328	867	7099	10800	148.667	211.514	127.166	192.753
transcript_NQ504_05540	NQ504_05540	.	helix-turn-helix domain-containing protein	CP102284.1:1093265-1093669	405	2034	3092	91.1638	129.63	77.9788	118.132
transcript_NQ504_10370	NQ504_10370	.	helix-turn-helix domain-containing protein	CP102284.1:2102898-2103110	213	67	101	5.64358	8.02438	4.82735	7.31263
transcript_NQ504_06375	NQ504_06375	pfkA	6-phosphofructokinase	CP102284.1:1261605-1262564	960	108153	164282	2045.59	2905.9	1749.74	2648.15
transcript_NQ504_03345	NQ504_03345	.	beta-lactamase family protein	CP102284.1:676216-677130	915	4407	6691	87.4461	124.159	74.7987	113.147
transcript_NQ504_07470	NQ504_07470	.	RNA degradosome polyphosphate kinase	CP102284.1:1488270-1490423	2154	5954	9026	50.1846	71.1535	42.9264	64.8423
transcript_NQ504_03920	NQ504_03920	map	type I methionyl aminopeptidase	CP102284.1:788023-788811	789	7849	11883	180.62	255.743	154.497	233.059
transcript_NQ504_01800	NQ504_01800	.	GntR family transcriptional regulator	CP102284.1:367143-367847	705	28776	43548	741.119	1048.92	633.931	955.877
transcript_NQ504_07425	NQ504_07425	.	YueI family protein	CP102284.1:1477676-1478119	444	2302	3481	94.1216	133.118	80.5088	121.311
transcript_NQ504_02425	NQ504_02425	.	phage Gp19/Gp15/Gp42 family protein	CP102284.1:485790-486179	390	6237	9430	290.366	410.56	248.37	374.144
transcript_NQ504_09850	NQ504_09850	.	hypothetical protein	CP102284.1:1973013-1973882	870	5350	8074	111.657	157.587	95.5078	143.609
transcript_NQ504_07490	NQ504_07490	.	phosphotransferase	CP102284.1:1493408-1494250	843	9292	14022	200.134	282.439	171.189	257.387
transcript_NQ504_00890	NQ504_00890	.	Xaa-Pro dipeptidyl-peptidase	CP102284.1:192400-194853	2454	11991	18092	88.7206	125.186	75.889	114.082
transcript_NQ504_03115	NQ504_03115	.	LacI family DNA-binding transcriptional regulator	CP102284.1:625854-626837	984	7967	12019	146.998	207.399	125.738	189.003
transcript_NQ504_02950	NQ504_02950	.	aldo/keto reductase	CP102284.1:594532-595392	861	50291	75846	1060.55	1495.86	907.166	1363.18
transcript_NQ504_00845	NQ504_00845	.	DUF2922 domain-containing protein	CP102284.1:184634-184855	222	166	250	13.5225	19.0622	11.5667	17.3714
transcript_NQ504_07505	NQ504_07505	sufB	Fe-S cluster assembly protein SufB	CP102284.1:1496020-1497417	1398	29828	44955	387.406	546.051	331.375	497.616
transcript_NQ504_06185	NQ504_06185	pyrH	UMP kinase	CP102284.1:1227716-1228432	717	11380	17142	288.182	405.961	246.502	369.953
transcript_NQ504_06190	NQ504_06190	.	histidine phosphatase family protein	CP102284.1:1228554-1229165	612	4235	6373	125.63	176.805	107.46	161.122
transcript_NQ504_02415	NQ504_02415	.	DUF4355 domain-containing protein	CP102284.1:484387-484836	450	6801	10217	274.409	385.539	234.721	351.342
transcript_NQ504_03795	NQ504_03795	.	hypothetical protein	CP102284.1:765798-766316	519	10353	15542	362.203	508.507	309.818	463.403
transcript_NQ504_09790	NQ504_09790	.	cysteine hydrolase	CP102284.1:1956998-1957519	522	522	783	18.1324	25.4557	15.5099	23.1977
transcript_NQ504_06215	NQ504_06215	hisS	histidine--tRNA ligase	CP102284.1:1233919-1235193	1275	10643	15939	151.567	212.28	129.646	193.451
transcript_NQ504_07890	NQ504_07890	tgt	tRNA guanosine(34) transglycosylase Tgt	CP102284.1:1560643-1561785	1143	22782	34079	361.903	506.292	309.561	461.384
transcript_NQ504_07100	NQ504_07100	.	CAP-associated domain-containing protein	CP102284.1:1408411-1409508	1098	11555	17277	191.071	267.191	163.436	243.491
transcript_NQ504_04735	NQ504_04735	.	ABC transporter permease	CP102284.1:941308-942528	1221	2456	3670	36.5176	51.032	31.236	46.5055
transcript_NQ504_02405	NQ504_02405	.	DUF6275 family protein	CP102284.1:482578-482826	249	1608	2398	117.195	163.495	100.245	148.993
transcript_NQ504_00635	NQ504_00635	thrB	homoserine kinase	CP102284.1:140955-141824	870	7309	10900	152.538	212.736	130.477	193.866
transcript_NQ504_06290	NQ504_06290	.	TlyA family RNA methyltransferase	CP102284.1:1246365-1247180	816	7862	11715	174.926	243.781	149.626	222.158
transcript_NQ504_04195	NQ504_04195	.	DUF6275 family protein	CP102284.1:829695-829943	249	20	30	1.42394	1.98152	1.218	1.80576
transcript_NQ504_00340	NQ504_00340	.	hypothetical protein	CP102284.1:76923-77141	219	45	66	3.65383	5.08249	3.12538	4.63167
transcript_NQ504_10650	NQ504_10650	.	metalloregulator ArsR/SmtB family transcription factor	CP102284.1:2167307-2167963	657	2527	3757	69.8138	97.0965	59.7166	88.4841
transcript_NQ504_03315	NQ504_03315	.	PTS system mannose/fructose/sorbose family transporter subunit IID	CP102284.1:669706-670518	813	144	214	3.20191	4.45291	2.73881	4.05794
transcript_NQ504_07800	NQ504_07800	dinB	DNA polymerase IV	CP102284.1:1545496-1546593	1098	2833	4212	46.8404	65.1334	40.0659	59.3561
transcript_NQ504_09195	NQ504_09195	.	response regulator transcription factor	CP102284.1:1824004-1824717	714	7645	11352	194.392	269.98	166.277	246.033
transcript_NQ504_03025	NQ504_03025	.	restriction endonuclease	CP102284.1:605269-606039	771	8778	13033	206.723	287.026	176.825	261.566
transcript_NQ504_09015	NQ504_09015	.	YitT family protein	CP102284.1:1768933-1769769	837	2971	4409	64.4338	89.4341	55.1147	81.5013
transcript_NQ504_00800	NQ504_00800	.	ABC transporter ATP-binding protein	CP102284.1:173929-174672	744	2091	3100	51.0143	70.7349	43.6361	64.4607
transcript_NQ504_05060	NQ504_05060	.	YjzD family protein	CP102284.1:1006123-1006302	180	235	349	23.6873	32.8375	20.2614	29.9248
transcript_NQ504_02680	NQ504_02680	.	transposase	CP102284.1:535366-535503	138	1433	2121	188.465	260.871	161.207	237.732
transcript_NQ504_00375	NQ504_00375	.	MarR family transcriptional regulator	CP102284.1:83621-84034	414	1101	1628	48.2758	66.7503	41.2936	60.8296
transcript_NQ504_07520	NQ504_07520	sufD	Fe-S cluster assembly protein SufD	CP102284.1:1499084-1500367	1284	39097	57760	552.878	763.877	472.915	696.122
transcript_NQ504_02900	NQ504_02900	rlmD	23S rRNA (uracil(1939)-C(5))-methyltransferase RlmD	CP102284.1:584841-586217	1377	3788	5592	49.9404	68.9596	42.7175	62.8429
transcript_NQ504_05480	NQ504_05480	.	flagellar protein FliB	CP102284.1:1084077-1084418	342	5794	8549	307.569	424.433	263.085	386.786
transcript_NQ504_03375	NQ504_03375	.	hypothetical protein	CP102284.1:680816-680953	138	407	600	53.5123	73.7537	45.7728	67.2118
transcript_NQ504_08000	NQ504_08000	.	universal stress protein	CP102284.1:1580014-1580460	447	4737	6968	192.388	264.7	164.563	241.221
transcript_NQ504_07525	NQ504_07525	sufC	Fe-S cluster assembly ATPase SufC	CP102284.1:1500381-1501157	777	7930	11648	185.312	254.548	158.51	231.969
transcript_NQ504_06070	NQ504_06070	.	hypothetical protein	CP102284.1:1204193-1204411	219	686	1001	56.8074	77.6062	48.5913	70.7226
transcript_NQ504_01585	NQ504_01585	.	energy-coupling factor ABC transporter ATP-binding protein	CP102284.1:320829-321692	864	3894	5688	81.8255	111.78	69.9911	101.865
transcript_NQ504_03285	NQ504_03285	.	hypothetical protein	CP102284.1:664402-664689	288	286	416	17.971	24.5225	15.3718	22.3474
transcript_NQ504_00170	NQ504_00170	.	NupC/NupG family nucleoside CNT transporter	CP102284.1:41076-42308	1233	1968	2870	28.9721	39.5208	24.7819	36.0154
transcript_NQ504_03050	NQ504_03050	nadA	quinolinate synthase NadA	CP102284.1:611655-612557	903	1426	2077	28.6605	39.051	24.5153	35.5872
transcript_NQ504_04700	NQ504_04700	.	hypothetical protein	CP102284.1:935631-936461	831	1936	2818	42.283	57.5658	36.1676	52.4597
transcript_NQ504_01960	NQ504_01960	.	tRNA-Gln	CP102284.1:403216-403287	72	22	32	5.53312	7.51909	4.73286	6.85215
transcript_NQ504_01660	NQ504_01660	.	acetyltransferase	CP102284.1:333749-334321	573	2280	3311	72.2309	98.1223	61.7842	89.4189
transcript_NQ504_07540	NQ504_07540	yidD	membrane protein insertion efficiency factor YidD	CP102284.1:1502882-1503163	282	7113	10323	457.934	621.594	391.703	566.458
transcript_NQ504_10340	NQ504_10340	.	DJ-1/PfpI family protein	CP102284.1:2095903-2096475	573	5932	8604	187.961	254.96	160.776	232.345
transcript_NQ504_00010	NQ504_00010	dnaN	DNA polymerase III subunit beta	CP102284.1:1562-2698	1137	23337	33817	372.678	505.042	318.778	460.245
transcript_NQ504_00855	NQ504_00855	.	ROK family protein	CP102284.1:185825-186691	867	1191	1724	24.9234	33.7627	21.3187	30.7679
transcript_NQ504_09915	NQ504_09915	.	ABC transporter permease	CP102284.1:1990519-1991427	909	7003	10132	139.878	189.267	119.647	172.479
transcript_NQ504_07970	NQ504_07970	.	transposase	CP102284.1:1576336-1577577	1242	3022	4369	44.1686	59.7316	37.7805	54.4335
transcript_NQ504_01970	NQ504_01970	nagA	N-acetylglucosamine-6-phosphate deacetylase	CP102284.1:404345-405478	1134	13079	18904	209.414	283.069	179.127	257.961
transcript_NQ504_02420	NQ504_02420	.	phage major capsid protein	CP102284.1:484860-485756	897	5986	8639	121.163	163.542	103.639	149.036
transcript_NQ504_03275	NQ504_03275	.	MFS transporter	CP102284.1:661528-662727	1200	3955	5708	59.8422	80.765	51.1872	73.6012
transcript_NQ504_05600	NQ504_05600	.	dihydrofolate reductase	CP102284.1:1107889-1108389	501	11204	16143	406.045	547.144	347.318	498.613
transcript_NQ504_05505	NQ504_05505	.	CRISPR-associated protein Cas1	CP102284.1:1087554-1087940	387	1077	1551	50.5186	68.052	43.2121	62.0158
transcript_NQ504_00410	NQ504_00410	.	DeoR/GlpR family DNA-binding transcription regulator	CP102284.1:90533-91291	759	56207	80949	1344.62	1811.05	1150.15	1650.41
transcript_NQ504_01975	NQ504_01975	.	GntR family transcriptional regulator	CP102284.1:405507-406202	696	7739	11146	201.889	271.917	172.69	247.798
transcript_NQ504_03720	NQ504_03720	whiA	DNA-binding protein WhiA	CP102284.1:749141-750070	930	6458	9297	126.076	169.753	107.841	154.696
transcript_NQ504_07135	NQ504_07135	def	peptide deformylase	CP102284.1:1417997-1418548	552	2337	3362	76.8516	103.416	65.7366	94.2435
transcript_NQ504_09955	NQ504_09955	.	NUDIX hydrolase	CP102284.1:1998158-1998727	570	15065	21673	479.876	645.645	410.471	588.377
transcript_NQ504_03450	NQ504_03450	holB	DNA polymerase III subunit delta'	CP102284.1:690470-691459	990	9260	13315	169.832	228.376	145.269	208.119
transcript_NQ504_03010	NQ504_03010	.	helix-turn-helix transcriptional regulator	CP102284.1:603551-603754	204	3627	5214	322.764	433.958	276.082	395.466
transcript_NQ504_01420	NQ504_01420	.	hypothetical protein	CP102284.1:303002-303280	279	49	71	3.17796	4.26403	2.71833	3.88581
transcript_NQ504_01595	NQ504_01595	truA	tRNA pseudouridine(38-40) synthase TruA	CP102284.1:322485-323234	750	6104	8751	147.768	198.117	126.396	180.544
transcript_NQ504_10345	NQ504_10345	.	endonuclease/exonuclease/phosphatase family protein	CP102284.1:2096525-2097379	855	436	624	9.23984	12.3835	7.90348	11.2851
transcript_NQ504_04215	NQ504_04215	.	ferrous iron transport protein A	CP102284.1:834211-834687	477	4189	6002	159.447	213.647	136.386	194.696
transcript_NQ504_01760	NQ504_01760	.	LemA family protein	CP102284.1:360033-360584	552	24858	35611	817.648	1095.47	699.391	998.298
transcript_NQ504_09685	NQ504_09685	.	DUF441 domain-containing protein	CP102284.1:1934585-1935040	456	1175	1683	46.7657	62.638	40.002	57.0821
transcript_NQ504_07845	NQ504_07845	fabG	3-oxoacyl-[acyl-carrier-protein] reductase	CP102284.1:1554692-1555420	729	88626	126840	2207.41	2954.54	1888.15	2692.48
transcript_NQ504_05860	NQ504_05860	.	RluA family pseudouridine synthase	CP102284.1:1161923-1162825	903	6144	8793	123.537	165.348	105.67	150.681
transcript_NQ504_07805	NQ504_07805	zwf	glucose-6-phosphate dehydrogenase	CP102284.1:1546758-1548215	1458	193927	277330	2415.09	3229.99	2065.8	2943.49
transcript_NQ504_07740	NQ504_07740	.	XTP/dITP diphosphatase	CP102284.1:1534076-1534669	594	3525	5041	107.741	144.09	92.1582	131.309
transcript_NQ504_06995	NQ504_06995	.	YfhO family protein	CP102284.1:1384870-1387497	2628	9751	13928	67.3693	89.9959	57.6257	82.0133
transcript_NQ504_01265	NQ504_01265	.	histidine phosphatase family protein	CP102284.1:272653-273273	621	299	426	8.72031	11.6453	7.45909	10.6124
transcript_NQ504_05525	NQ504_05525	.	hypothetical protein	CP102284.1:1091051-1091347	297	182	259	11.0728	14.7817	9.47134	13.4706
transcript_NQ504_07385	NQ504_07385	.	HAD family phosphatase	CP102284.1:1466821-1467483	663	4951	7066	135.585	180.962	115.975	164.91
transcript_NQ504_08390	NQ504_08390	.	HAMP domain-containing histidine kinase	CP102284.1:1641331-1642830	1500	26854	38309	325.057	433.676	278.044	395.209
transcript_NQ504_04985	NQ504_04985	.	acylphosphatase	CP102284.1:986048-986323	276	432	616	28.4188	37.8814	24.3086	34.5213
transcript_NQ504_09845	NQ504_09845	.	peptidylprolyl isomerase	CP102284.1:1972114-1972980	867	8202	11681	171.769	228.775	146.926	208.483
transcript_NQ504_00385	NQ504_00385	.	ACT domain-containing protein	CP102284.1:85679-85945	267	7868	11194	535.027	711.921	457.646	648.774
transcript_NQ504_08360	NQ504_08360	.	Gfo/Idh/MocA family oxidoreductase	CP102284.1:1633407-1634357	951	15099	21478	288.276	383.497	246.583	349.481
transcript_NQ504_02650	NQ504_02650	.	hypothetical protein	CP102284.1:529215-529394	180	492	699	49.5348	65.8587	42.3705	60.0171
transcript_NQ504_03770	NQ504_03770	secG	preprotein translocase subunit SecG	CP102284.1:760589-760822	234	1862	2647	144.443	192.042	123.552	175.008
transcript_NQ504_09960	NQ504_09960	.	aspartate kinase	CP102284.1:1998779-2000092	1314	16384	23291	226.396	300.983	193.652	274.286
transcript_NQ504_00675	NQ504_00675	.	IS3 family transposase	CP102284.1:149163-149822	660	776	1103	21.3444	28.3635	18.2574	25.8477
transcript_NQ504_01765	NQ504_01765	htpX	zinc metalloprotease HtpX	CP102284.1:360607-361497	891	33788	47990	688.551	914.602	588.966	833.477
transcript_NQ504_00430	NQ504_00430	tnpA	IS200/IS605 family transposase	CP102284.1:95530-95982	453	153	217	6.12028	8.12622	5.2351	7.40543
transcript_NQ504_03240	NQ504_03240	.	alcohol dehydrogenase catalytic domain-containing protein	CP102284.1:653278-654315	1038	3567	5054	62.3894	82.669	53.366	75.3363
transcript_NQ504_07445	NQ504_07445	.	universal stress protein	CP102284.1:1482498-1482977	480	10975	15546	415.135	549.971	355.094	501.189
transcript_NQ504_03235	NQ504_03235	.	DHA2 family efflux MFS transporter permease subunit	CP102284.1:651508-652911	1404	198	280	2.55116	3.37907	2.18219	3.07934
transcript_NQ504_10490	NQ504_10490	.	GNAT family N-acetyltransferase	CP102284.1:2129016-2129597	582	3286	4652	102.498	135.727	87.6737	123.688
transcript_NQ504_02715	NQ504_02715	.	HD domain-containing protein	CP102284.1:540986-542290	1305	2856	4043	39.7361	52.6018	33.9891	47.936
transcript_NQ504_05905	NQ504_05905	recU	Holliday junction resolvase RecU	CP102284.1:1169063-1169665	603	7863	11125	236.764	313.272	202.521	285.485
transcript_NQ504_07700	NQ504_07700	.	hypothetical protein	CP102284.1:1530705-1531118	414	2821	3988	123.684	163.559	105.795	149.052
transcript_NQ504_10665	NQ504_10665	.	NAD(P)H-dependent oxidoreductase	CP102284.1:2170507-2171361	855	5012	7086	106.424	140.718	91.0315	128.236
transcript_NQ504_07085	NQ504_07085	coaD	pantetheine-phosphate adenylyltransferase	CP102284.1:1407049-1407528	480	5966	8430	225.65	298.205	193.014	271.754
transcript_NQ504_03255	NQ504_03255	.	HNH endonuclease	CP102284.1:656332-657141	810	3885	5489	87.0871	115.071	74.4916	104.864
transcript_NQ504_07140	NQ504_07140	.	hypothetical protein	CP102284.1:1418580-1419065	486	3315	4682	123.818	163.56	105.911	149.052
transcript_NQ504_09640	NQ504_09640	.	PTS transporter subunit EIIC	CP102284.1:1924089-1924968	880	381	537	7.85048	10.3574	6.71506	9.43867
transcript_NQ504_01260	NQ504_01260	serS	serine--tRNA ligase	CP102284.1:271317-272588	1272	14687	20684	209.638	276.12	179.318	251.629
transcript_NQ504_02450	NQ504_02450	.	hypothetical protein	CP102284.1:487675-487929	255	2428	3418	172.837	227.589	147.839	207.402
transcript_NQ504_05590	NQ504_05590	.	ABC-F family ATP-binding cassette domain-containing protein	CP102284.1:1105014-1106903	1890	28308	39829	271.956	357.849	232.623	326.108
transcript_NQ504_01370	NQ504_01370	.	hypothetical protein	CP102284.1:292225-292656	432	8	11	0.309959	0.40776	0.26513	0.371592
transcript_NQ504_07410	NQ504_07410	.	septation ring formation regulator EzrA	CP102284.1:1474483-1476186	1704	25800	36272	274.909	361.456	235.149	329.395
transcript_NQ504_00985	NQ504_00985	.	ATP-binding cassette domain-containing protein	CP102284.1:213276-213821	546	1142	1605	37.9724	49.9156	32.4805	45.4881
transcript_NQ504_03560	NQ504_03560	.	ATP-binding protein	CP102284.1:715389-715814	426	1685	2367	71.8108	94.331	61.4248	85.9639
transcript_NQ504_05750	NQ504_05750	.	metallophosphatase family protein	CP102284.1:1138389-1139228	840	1941	2725	41.949	55.0778	35.8819	50.1924
transcript_NQ504_04980	NQ504_04980	yidC	membrane protein insertase YidC	CP102284.1:985076-985975	900	18006	25267	363.255	476.714	310.718	434.429
transcript_NQ504_01665	NQ504_01665	.	DNA topoisomerase 3	CP102284.1:334321-336390	2070	11816	16550	103.641	135.763	88.6517	123.721
transcript_NQ504_06565	NQ504_06565	.	YhfC family intramembrane metalloprotease	CP102284.1:1300049-1300579	531	1037	1452	35.4425	46.4172	30.3164	42.3
transcript_NQ504_07635	NQ504_07635	.	glutamine amidotransferase	CP102284.1:1518884-1519585	702	7562	10587	195.568	256.074	167.283	233.36
transcript_NQ504_06955	NQ504_06955	.	DUF3042 family protein	CP102284.1:1378905-1379078	174	395	553	41.2084	53.9361	35.2484	49.152
transcript_NQ504_00175	NQ504_00175	.	hypothetical protein	CP102284.1:42367-42555	189	183	256	17.5769	22.9968	15.0347	20.957
transcript_NQ504_03030	NQ504_03030	.	hypothetical protein	CP102284.1:606095-607981	1887	18639	26063	179.349	234.531	153.41	213.728
transcript_NQ504_07915	NQ504_07915	mutS	DNA mismatch repair protein MutS	CP102284.1:1566486-1569110	2625	17423	24318	120.512	157.308	103.082	143.355
transcript_NQ504_00275	NQ504_00275	.	transcriptional regulator	CP102284.1:61183-61410	228	11031	15388	878.426	1146	751.379	1044.35
transcript_NQ504_07630	NQ504_07630	.	Mur ligase family protein	CP102284.1:1517532-1518881	1350	15648	21827	210.456	274.546	180.017	250.194
transcript_NQ504_09710	NQ504_09710	.	LacI family DNA-binding transcriptional regulator	CP102284.1:1944436-1945437	1002	1302	1812	23.5757	30.6938	20.1659	27.9713
transcript_NQ504_08040	NQ504_08040	leuS	leucine--tRNA ligase	CP102284.1:1587955-1590366	2412	54466	75696	410.01	532.913	350.71	485.644
transcript_NQ504_00005	NQ504_00005	dnaA	chromosomal replication initiator protein DnaA	CP102284.1:1-1383	1383	23489	32635	308.386	400.699	263.784	365.157
transcript_NQ504_01985	NQ504_01985	nadE	ammonia-dependent NAD(+) synthetase	CP102284.1:407433-408257	825	15716	21826	345.877	449.226	295.853	409.38
transcript_NQ504_04755	NQ504_04755	.	thioredoxin family protein	CP102284.1:944574-944891	318	34700	48180	1981.31	2572.77	1694.75	2344.56
transcript_NQ504_02525	NQ504_02525	.	cation diffusion facilitator family transporter	CP102284.1:501812-502849	1038	10206	14164	178.53	231.71	152.709	211.157
transcript_NQ504_02610	NQ504_02610	ispE	4-(cytidine 5'-diphospho)-2-C-methyl-D-erythritol kinase	CP102284.1:518589-519449	861	10153	14074	214.1	277.564	183.134	252.944
transcript_NQ504_05655	NQ504_05655	trmFO	FADH(2)-oxidizing methylenetetrahydrofolate--tRNA-(uracil(54)-C(5))-methyltransferase TrmFO	CP102284.1:1117960-1119267	1308	33083	45777	459.247	594.283	392.826	541.571
transcript_NQ504_02590	NQ504_02590	.	TetR/AcrR family transcriptional regulator	CP102284.1:515115-515678	564	2594	3588	83.4976	108.014	71.4213	98.4329
transcript_NQ504_06305	NQ504_06305	xseA	exodeoxyribonuclease VII large subunit	CP102284.1:1248312-1249646	1335	18594	25695	252.893	326.834	216.317	297.844
transcript_NQ504_02550	NQ504_02550	.	hydroxymethylglutaryl-CoA reductase, degradative	CP102284.1:507412-508680	1269	4635	6404	66.3069	85.6895	56.7169	78.0889
transcript_NQ504_06045	NQ504_06045	.	transposase domain-containing protein	CP102284.1:1197063-1197266	204	27	38	2.39832	3.0982	2.05145	2.82339
transcript_NQ504_03585	NQ504_03585	.	MarR family transcriptional regulator	CP102284.1:720050-720535	486	17833	24623	666.221	860.306	569.866	783.997
transcript_NQ504_00205	NQ504_00205	yycF	response regulator YycF	CP102284.1:47202-47906	705	4751	6556	122.344	157.899	104.65	143.894
transcript_NQ504_00690	NQ504_00690	.	LicD family protein	CP102284.1:151669-152478	810	10674	14728	239.274	308.758	204.668	281.371
transcript_NQ504_03600	NQ504_03600	.	replication initiator protein A	CP102284.1:723315-723803	489	38	52	1.39893	1.80226	1.1966	1.6424
transcript_NQ504_02645	NQ504_02645	.	ribose-phosphate diphosphokinase	CP102284.1:527810-528787	978	15692	21589	291.335	374.837	249.199	341.589
transcript_NQ504_07535	NQ504_07535	.	DUF2969 domain-containing protein	CP102284.1:1502658-1502879	222	3282	4506	268.403	344.652	229.584	314.082
transcript_NQ504_07515	NQ504_07515	.	cysteine desulfurase	CP102284.1:1497865-1499100	1236	44311	60779	650.941	835.015	556.795	760.949
transcript_NQ504_02440	NQ504_02440	.	hypothetical protein	CP102284.1:486747-487088	342	5660	7757	300.467	385.103	257.01	350.945
transcript_NQ504_01795	NQ504_01795	.	type II toxin-antitoxin system PemK/MazF family toxin	CP102284.1:366671-367039	369	31498	43127	1549.89	1984.64	1325.73	1808.6
transcript_NQ504_08175	NQ504_08175	.	CvfD/Ygs/GSP13 family RNA-binding post-transcriptional regulator	CP102284.1:1602262-1602642	381	3908	5346	186.226	238.238	159.292	217.107
transcript_NQ504_01540	NQ504_01540	.	adenylate kinase	CP102284.1:314954-315610	657	14158	19367	391.272	500.545	334.682	456.147
transcript_NQ504_10645	NQ504_10645	.	type 1 glutamine amidotransferase	CP102284.1:2166640-2167314	675	2767	3782	74.4067	95.1429	63.6452	86.7037
transcript_NQ504_07910	NQ504_07910	mutL	DNA mismatch repair endonuclease MutL	CP102284.1:1564563-1566479	1917	13164	17987	124.681	159.327	106.649	145.195
transcript_NQ504_03415	NQ504_03415	ffs	signal recognition particle sRNA small type	CP102284.1:686294-686376	83	716	978	156.577	200.061	133.931	182.316
transcript_NQ504_04595	NQ504_04595	.	M1 family metallopeptidase	CP102284.1:909548-912088	2541	61238	83649	437.588	559.006	374.3	509.423
transcript_NQ504_04600	NQ504_04600	.	LysR family transcriptional regulator	CP102284.1:912287-913174	888	4557	6220	93.1669	118.941	79.6922	108.391
transcript_NQ504_10105	NQ504_10105	.	sugar ABC transporter permease	CP102284.1:2033798-2034670	873	102	138	2.10201	2.68065	1.79799	2.44288
transcript_NQ504_04730	NQ504_04730	.	ABC transporter ATP-binding protein	CP102284.1:940572-941303	732	2208	3009	54.754	69.7942	46.8349	63.6035
transcript_NQ504_03190	NQ504_03190	.	beta-carotene 15,15'-monooxygenase	CP102284.1:642005-643168	1164	1374	1873	21.4273	27.3123	18.3283	24.8898
transcript_NQ504_07900	NQ504_07900	ruvB	Holliday junction branch migration DNA helicase RuvB	CP102284.1:1562864-1563868	1005	24060	32772	434.68	553.729	371.812	504.614
transcript_NQ504_00185	NQ504_00185	.	pyridoxamine kinase	CP102284.1:45074-45910	837	113308	154294	2458.03	3130.3	2102.52	2852.64
transcript_NQ504_04265	NQ504_04265	.	M15 family metallopeptidase	CP102284.1:846112-846669	558	2835	3858	92.2412	117.395	78.9004	106.982
transcript_NQ504_07530	NQ504_07530	.	rod shape-determining protein RodA	CP102284.1:1501330-1502538	1209	7050	9589	105.868	134.672	90.556	122.727
transcript_NQ504_02510	NQ504_02510	.	hypothetical protein	CP102284.1:499015-499191	177	1295	1760	132.766	168.804	113.564	153.831
transcript_NQ504_09065	NQ504_09065	.	hypothetical protein	CP102284.1:1781153-1781623	471	13028	17702	502.21	638.18	429.575	581.574
transcript_NQ504_07215	NQ504_07215	ileS	isoleucine--tRNA ligase	CP102284.1:1432546-1435335	2790	73859	100318	480.675	610.568	411.155	556.411
transcript_NQ504_03710	NQ504_03710	rapZ	RNase adapter RapZ	CP102284.1:747225-748109	885	4027	5464	82.6098	104.829	70.6619	95.5306
transcript_NQ504_06280	NQ504_06280	recN	DNA repair protein RecN	CP102284.1:1244185-1245870	1686	19129	25947	206.007	261.33	176.212	238.151
transcript_NQ504_00695	NQ504_00695	.	beta-carotene 15,15'-monooxygenase	CP102284.1:152495-153697	1203	11526	15614	173.959	220.387	148.799	200.839
transcript_NQ504_05595	NQ504_05595	.	thymidylate synthase	CP102284.1:1106918-1107871	954	20275	27410	385.89	487.88	330.078	444.605
transcript_NQ504_06195	NQ504_06195	.	N-acetylmuramoyl-L-alanine amidase	CP102284.1:1229411-1230217	807	2246	3035	50.5251	63.8449	43.2177	58.1819
transcript_NQ504_06730	NQ504_06730	.	S1-like domain-containing RNA-binding protein	CP102284.1:1334633-1335493	861	7643	10317	161.171	203.473	137.86	185.425
transcript_NQ504_03825	NQ504_03825	.	exodeoxyribonuclease III	CP102284.1:770211-770972	762	6729	9079	160.339	202.301	137.149	184.357
transcript_NQ504_04305	NQ504_04305	.	RluA family pseudouridine synthase	CP102284.1:853815-854633	819	22196	29945	492.084	620.861	420.914	565.791
transcript_NQ504_06465	NQ504_06465	.	deoxyribonuclease IV	CP102284.1:1282972-1283871	900	11791	15884	237.882	299.694	203.477	273.111
transcript_NQ504_03340	NQ504_03340	.	DUF2961 domain-containing protein	CP102284.1:675081-676106	1026	4339	5845	76.7761	96.7234	65.6719	88.1441
transcript_NQ504_03465	NQ504_03465	.	thioesterase	CP102284.1:692726-693487	762	11099	14919	264.47	332.453	226.22	302.964
transcript_NQ504_05085	NQ504_05085	.	IS66 family transposase	CP102284.1:1010783-1011157	375	305	409	14.7368	18.5015	12.6054	16.8605
transcript_NQ504_05190	NQ504_05190	.	serine/threonine protein kinase	CP102284.1:1031287-1031562	276	12	16	0.764553	0.959255	0.653975	0.874169
transcript_NQ504_08385	NQ504_08385	.	hypothetical protein	CP102284.1:1640958-1641383	426	1764	2365	75.1483	94.2502	64.2796	85.8902
transcript_NQ504_02710	NQ504_02710	.	DUF3899 domain-containing protein	CP102284.1:540602-540967	366	1011	1355	50.1399	62.8651	42.8881	57.289
transcript_NQ504_06300	NQ504_06300	.	exodeoxyribonuclease VII small subunit	CP102284.1:1248076-1248303	228	2552	3415	203.176	254.34	173.791	231.781
transcript_NQ504_01690	NQ504_01690	.	transposase	CP102284.1:342553-343308	756	979	1310	23.5026	29.418	20.1034	26.8086
transcript_NQ504_09060	NQ504_09060	.	putative ABC transporter permease	CP102284.1:1780356-1781147	792	11907	15930	272.964	341.549	233.485	311.254
transcript_NQ504_07435	NQ504_07435	.	replication-associated recombination protein A	CP102284.1:1480544-1481815	1272	3962	5299	56.5467	70.7275	48.3683	64.454
transcript_NQ504_00700	NQ504_00700	.	polysaccharide biosynthesis C-terminal domain-containing protein	CP102284.1:153702-155141	1440	6723	8971	84.7701	105.788	72.5098	96.4044
transcript_NQ504_03890	NQ504_03890	murB	UDP-N-acetylmuramate dehydrogenase	CP102284.1:780356-781258	903	6391	8524	128.5	160.279	109.915	146.062
transcript_NQ504_00870	NQ504_00870	.	proline iminopeptidase-family hydrolase	CP102284.1:188000-188899	900	12271	16365	247.546	308.756	211.744	281.369
transcript_NQ504_02795	NQ504_02795	.	IS3 family transposase	CP102284.1:559378-560229	852	1026	1367	21.8452	27.2261	18.6857	24.8111
transcript_NQ504_03540	NQ504_03540	.	YigZ family protein	CP102284.1:711567-712190	624	898	1195	26.12	32.5073	22.3423	29.6239
transcript_NQ504_04260	NQ504_04260	.	IS3 family transposase	CP102284.1:845158-845985	828	973	1293	21.3194	26.4989	18.236	24.1485
transcript_NQ504_05065	NQ504_05065	.	DNA polymerase III subunit alpha	CP102284.1:1006466-1009825	3360	40204	53400	217.26	269.876	185.838	245.939
transcript_NQ504_02695	NQ504_02695	.	YibE/F family protein	CP102284.1:537394-538506	1113	9142	12142	149.137	185.238	127.568	168.807
transcript_NQ504_01700	NQ504_01700	.	RNA-guided endonuclease TnpB family protein	CP102284.1:344947-346206	1260	14248	18900	205.323	254.706	175.627	232.114
transcript_NQ504_03320	NQ504_03320	.	PTS sugar transporter subunit IIC	CP102284.1:670505-671302	798	228	302	5.17693	6.41495	4.42819	5.84594
transcript_NQ504_01720	NQ504_01720	.	ATP-dependent DNA helicase	CP102284.1:348670-351021	2352	2373	3141	18.3123	22.676	15.6638	20.6647
transcript_NQ504_01790	NQ504_01790	.	hypothetical protein	CP102284.1:366391-366621	231	19875	26314	1562.22	1934.3	1336.28	1762.73
transcript_NQ504_00620	NQ504_00620	.	glycosyltransferase family 2 protein	CP102284.1:136586-137539	954	1742	2305	33.1409	41.0125	28.3477	37.3747
transcript_NQ504_09070	NQ504_09070	.	C69 family dipeptidase	CP102284.1:1781647-1783062	1416	23638	31220	303.11	374.397	259.271	341.188
transcript_NQ504_02350	NQ504_02350	.	DUF1064 domain-containing protein	CP102284.1:476328-476783	456	2978	3929	118.551	146.299	101.405	133.323
transcript_NQ504_04400	NQ504_04400	rny	ribonuclease Y	CP102284.1:874643-876205	1563	72811	96050	845.846	1043.52	723.511	950.96
transcript_NQ504_04740	NQ504_04740	.	phosphotransferase family protein	CP102284.1:942582-943382	801	14167	18684	321.135	396.082	274.689	360.95
transcript_NQ504_03635	NQ504_03635	ftsX	permease-like cell division protein FtsX	CP102284.1:729701-730585	885	25082	33078	514.6	634.673	440.173	578.378
transcript_NQ504_09505	NQ504_09505	.	histidine phosphatase family protein	CP102284.1:1890235-1890825	591	3401	4485	104.483	128.858	89.3718	117.428
transcript_NQ504_03460	NQ504_03460	rsmI	16S rRNA (cytidine(1402)-2'-O)-methyltransferase	CP102284.1:691830-692711	882	13419	17688	276.237	340.54	236.284	310.335
transcript_NQ504_03300	NQ504_03300	.	MurR/RpiR family transcriptional regulator	CP102284.1:666778-667533	756	7758	10222	186.318	229.59	159.371	209.225
transcript_NQ504_10425	NQ504_10425	.	metalloregulator ArsR/SmtB family transcription factor	CP102284.1:2117305-2117613	309	1327	1748	77.9653	96.0559	66.6892	87.5358
transcript_NQ504_04340	NQ504_04340	.	aminoacyl-tRNA deacylase	CP102284.1:860996-861502	507	1866	2457	66.7952	82.2817	57.1346	74.9834
transcript_NQ504_05160	NQ504_05160	cas9	type II CRISPR RNA-guided endonuclease Cas9	CP102284.1:1021403-1025527	4125	10026	13205	44.1285	54.356	37.7462	49.5346
transcript_NQ504_00910	NQ504_00910	.	IS3 family transposase	CP102284.1:199135-199962	828	1164	1533	25.5228	31.4371	21.8315	28.6487
transcript_NQ504_09635	NQ504_09635	.	bacteriocin immunity protein	CP102284.1:1923514-1923864	351	5602	7375	289.753	356.782	247.846	325.136
transcript_NQ504_00180	NQ504_00180	.	IS256 family transposase	CP102284.1:43122-44357	1236	2098	2761	30.817	37.926	26.36	34.562
transcript_NQ504_06585	NQ504_06585	.	restriction endonuclease subunit S	CP102284.1:1304611-1305252	642	1569	2064	44.369	54.5747	37.9519	49.734
transcript_NQ504_06310	NQ504_06310	folD	bifunctional methylenetetrahydrofolate dehydrogenase/methenyltetrahydrofolate cyclohydrolase FolD	CP102284.1:1249642-1250493	852	7293	9591	155.423	191.154	132.944	174.199
transcript_NQ504_00735	NQ504_00735	.	2-C-methyl-D-erythritol 4-phosphate cytidylyltransferase	CP102284.1:163238-163960	723	25352	33320	636.672	782.57	544.59	713.156
transcript_NQ504_06840	NQ504_06840	fmt	methionyl-tRNA formyltransferase	CP102284.1:1358004-1358948	945	6745	8860	129.597	159.203	110.853	145.082
transcript_NQ504_02975	NQ504_02975	.	ISL3 family transposase	CP102284.1:597312-598148	837	4804	6309	104.211	127.979	89.1388	116.628
transcript_NQ504_07705	NQ504_07705	tnpA	IS200/IS605 family transposase	CP102284.1:1531123-1531545	423	4796	6297	205.867	252.779	176.093	230.358
transcript_NQ504_10295	NQ504_10295	.	Cof-type HAD-IIB family hydrolase	CP102284.1:2085130-2085429	300	221	290	13.3343	16.3679	11.4058	14.916
transcript_NQ504_09920	NQ504_09920	.	ABC transporter ATP-binding protein	CP102284.1:1991423-1992346	924	8397	11020	164.99	202.513	141.127	184.55
transcript_NQ504_05515	NQ504_05515	.	transposase	CP102284.1:1088795-1089985	1191	11131	14592	169.693	208.038	145.15	189.585
transcript_NQ504_07875	NQ504_07875	.	transposase	CP102284.1:1559293-1559637	345	179	235	9.4207	11.5448	8.05818	10.5208
transcript_NQ504_08410	NQ504_08410	.	L,D-transpeptidase/peptidoglycan binding protein	CP102284.1:1644734-1646122	1389	22771	29832	297.662	364.701	254.611	332.352
transcript_NQ504_00075	NQ504_00075	dnaB	replicative DNA helicase	CP102284.1:16617-18002	1386	12034	15765	157.641	193.138	134.841	176.007
transcript_NQ504_04010	NQ504_04010	ptsP	phosphoenolpyruvate--protein phosphotransferase	CP102284.1:808166-809884	1719	175937	230348	1858.38	2275.47	1589.6	2073.64
transcript_NQ504_04785	NQ504_04785	.	Bax inhibitor-1/YccA family protein	CP102284.1:950134-950838	705	5985	7836	154.14	188.732	131.847	171.991
transcript_NQ504_05900	NQ504_05900	.	DUF1273 domain-containing protein	CP102284.1:1168394-1168969	576	4443	5816	140.041	171.448	119.786	156.241
transcript_NQ504_08290	NQ504_08290	rbsK	ribokinase	CP102284.1:1621847-1622758	912	3907	5113	77.7789	95.2002	66.5297	86.756
transcript_NQ504_06850	NQ504_06850	coaBC	bifunctional phosphopantothenoylcysteine decarboxylase/phosphopantothenate--cysteine ligase CoaBC	CP102284.1:1361398-1362585	1188	6166	8068	94.2339	115.318	80.6049	105.09
transcript_NQ504_06640	NQ504_06640	.	helix-turn-helix transcriptional regulator	CP102284.1:1318966-1319310	345	1434	1875	75.4291	92.2466	64.5198	84.0644
transcript_NQ504_03940	NQ504_03940	recX	recombination regulator RecX	CP102284.1:791868-792674	807	8697	11355	195.679	238.933	167.378	217.74
transcript_NQ504_04990	NQ504_04990	.	hydroxymethylglutaryl-CoA synthase	CP102284.1:986466-987626	1161	1668	2178	26.0776	31.8413	22.306	29.017
transcript_NQ504_06810	NQ504_06810	.	thiamine diphosphokinase	CP102284.1:1351419-1352063	645	12312	16069	346.582	423.04	296.455	385.516
transcript_NQ504_00915	NQ504_00915	.	vitamin B12-binding protein	CP102284.1:200353-200481	129	135	176	18.9163	23.0862	16.1804	21.0385
transcript_NQ504_02555	NQ504_02555	.	NAD-dependent protein deacylase	CP102284.1:508676-509380	705	3143	4101	80.9296	98.7573	69.2247	89.9976
transcript_NQ504_03815	NQ504_03815	tsaE	tRNA (adenosine(37)-N6)-threonylcarbamoyltransferase complex ATPase subunit type 1 TsaE	CP102284.1:769113-769565	453	2075	2703	83.1521	101.308	71.1258	92.3219
transcript_NQ504_00795	NQ504_00795	.	sensor histidine kinase	CP102284.1:172874-173827	954	2933	3819	55.8185	67.9717	47.7454	61.9426
transcript_NQ504_09495	NQ504_09495	.	IS256 family transposase	CP102284.1:1885390-1886625	1236	970	1263	14.247	17.3472	12.1864	15.8086
transcript_NQ504_01710	NQ504_01710	.	flavocytochrome c	CP102284.1:346992-348362	1371	23420	30491	310.164	377.647	265.305	344.15
transcript_NQ504_06855	NQ504_06855	rpoZ	DNA-directed RNA polymerase subunit omega	CP102284.1:1362677-1362889	213	3657	4758	311.725	379.259	266.64	345.619
transcript_NQ504_03420	NQ504_03420	dnaX	DNA polymerase III subunit gamma/tau	CP102284.1:686446-688176	1731	28707	37331	301.117	366.215	257.567	333.732
[truncated: 1,338 more rows]
