# Supplementary material for: The response regulator FpsR controls the flagella–pili transition and mucosal colonization in Ligilactobacillus ruminis
Source: Gut Microbes. 2025 Dec 4;17(1):2596807. doi: 10.1080/19490976.2025.2596807 (PMC12688256; doi:10.1080/19490976.2025.2596807)
Supplement: Supplementary Material — SM1mp4 [file KGMI_A_2596807_SM2254.zip]

Archive with 2 entries (2 files):
- SM1.mp4
- __MACOSX/._SM1.mp4
